# Supplementary material for: Moderate calcium stress improves antioxidant phytochemical quality of Phedimus aizoon L. through flavonoid and glutathione dual ROS–Ca²+ detoxification strategy
Source: Front Plant Sci. 2026 Apr 29;17:1737412. doi: 10.3389/fpls.2026.1737412 (PMC13167420; doi:10.3389/fpls.2026.1737412)
Supplement: Supplementary file 1 [file Table1.xlsx]

## Sheet: pos
ID	m/z	rt(s)	Name	adduct	HMDB	KEGG	SuperClass	Class	SubClass	A1	A2	A3	B1	B2	B3	C1	C2	C3	QC-1	QC-2	QC-3
M201T107	201.164	107.335	.alpha.-cyperone	[M+H-H2O]+		C17090	Lipids and lipid-like molecules	Prenol lipids	Sesquiterpenoids	3.91012e+07	4.29466e+07	3.55567e+07	5.88954e+07	4.02741e+07	5.6741e+07	3.82748e+07	3.15755e+07	3.79827e+07	4.24424e+07	5.11356e+07	5.10466e+07
M576T443	576.319	443.471	.alpha.-ergocryptine	[M+H]+		C07545	Alkaloids and derivatives	Ergoline and derivatives	Lysergic acids and derivatives	1.16451e+06	1.17736e+06	1.02205e+06	712082	543639	614656	147983	25565.5	78524.7	704556	644986	705403
M175T27	175.148	27.0441	.alpha.-ionone	[M+H-H2O]+	HMDB0059883	C12286	Lipids and lipid-like molecules	Prenol lipids	Sesquiterpenoids	5.73e+07	5.20227e+07	5.72963e+07	5.44315e+07	5.55265e+07	5.45602e+07	5.04691e+07	4.97054e+07	4.93362e+07	5.31505e+07	5.31509e+07	5.23928e+07
M552T26	552.429	25.7174	.beta.-cryptoxanthin	[M]+.		C08591	Lipids and lipid-like molecules	Prenol lipids	Tetraterpenoids	2.02798e+08	1.90247e+08	2.02058e+08	2.35443e+08	2.44392e+08	2.54715e+08	2.63602e+08	2.47947e+08	2.71626e+08	2.26122e+08	2.26122e+08	2.28254e+08
M328T42	328.233	42.0975	.beta.-d-glucopyranosiduronic acid, 5-[3-[(2,2,3,3-tetramethylcyclopropyl)carbonyl]-1h-indol-1-yl]pentyl	[M+H-C6H8O6]+			Lipids and lipid-like molecules	Fatty Acyls	Fatty acyl glycosides	1.45603e+07	1.40553e+07	1.78395e+07	1.89717e+07	2.07799e+07	2.22882e+07	6.01447e+07	6.62973e+07	5.28067e+07	3.47743e+07	3.47654e+07	3.60464e+07
M357T542	357.25	542.24	.beta.-estradiol 17-valerate	[M+H]+		C12859	Lipids and lipid-like molecules	Steroids and steroid derivatives	Steroid esters	9.43388e+06	7.32082e+06	7.47768e+06	7.54973e+06	8.03443e+06	8.86955e+06	7.91918e+06	1.04674e+07	1.1084e+07	8.32662e+06	8.34674e+06	7.13578e+06
M333T409	332.562	408.851	.beta.-nicotinamide adenine dinucleotide(NAD)	[M+2H]2+	HMDB0000902	C00003				453121	578081	250885	222614	213804	202043	216772	289641	234209	227818	223120	244566
M151T24	151.075	24.4224	.beta.-tocotrienol	[M+H-C19H32]+		C14154	Lipids and lipid-like molecules	Prenol lipids	Quinone and hydroquinone lipids	4.43387e+07	4.25684e+07	4.33302e+07	3.38778e+07	3.45947e+07	3.49969e+07	4.80667e+07	4.96755e+07	4.18437e+07	4.19871e+07	4.13139e+07	4.19951e+07
M143T108	143.107	107.759	.delta.-octalactone	[M+H]+	HMDB0038310		Organoheterocyclic compounds	Lactones	Delta valerolactones	2.84744e+07	2.62442e+07	4.53591e+07	5.85972e+07	5.79198e+07	5.66125e+07	2.67164e+07	2.60246e+07	2.99398e+07	3.88765e+07	4.7188e+07	4.69036e+07
M279T81_2	279.232	80.9635	.gamma.-linolenic acid	[M+H]+	HMDB0003073	C06426	Lipids and lipid-like molecules	Fatty Acyls	Lineolic acids and derivatives	4.60375e+07	5.18604e+07	5.69542e+07	4.50949e+07	5.20885e+07	4.5551e+07	3.87693e+07	4.79413e+07	4.8716e+07	4.3883e+07	4.3904e+07	4.48691e+07
M261T34	261.221	33.7768	.gamma.-linolenoyl ethanolamide	[M+H-C2H7NO]+			Organic nitrogen compounds	Organonitrogen compounds	Amines	1.42541e+08	1.51228e+08	1.40634e+08	1.19845e+08	1.11526e+08	1.14869e+08	1.21116e+08	1.10522e+08	1.20857e+08	1.20564e+08	1.25957e+08	1.20527e+08
M305T154	305.247	154.43	.omega.-3 arachidonic acid	[M+H]+	HMDB0002177		Lipids and lipid-like molecules	Fatty Acyls	Fatty acids and conjugates	1.67994e+07	1.49634e+07	1.3011e+07	6.13652e+06	6.48097e+06	7.88009e+06	4.58195e+06	4.5435e+06	7.36653e+06	1.01942e+07	9.68308e+06	9.66725e+06
M236T322	236.092	321.934	(-)-.alpha.-kainic acid	[M+Na]+	HMDB0001431	C12819	Organic acids and derivatives	Carboxylic acids and derivatives	Amino acids, peptides, and analogues	1.70105e+06	1.2518e+06	1.41637e+06	1.4221e+06	1.52582e+06	1.37607e+06	573502	454259	647084	1.69215e+06	1.69207e+06	1.17316e+06
M161T27	161.132	27.4944	(-)-caryophyllene oxide	[M+H-C3H8O]+		C16908	Lipids and lipid-like molecules	Prenol lipids	Sesquiterpenoids	3.55582e+07	3.53295e+07	3.5276e+07	3.19234e+07	2.77491e+07	2.74115e+07	3.53274e+07	3.66011e+07	3.03479e+07	3.49965e+07	3.49818e+07	3.39661e+07
M107T113	107.085	113.162	(-)-perillyl alcohol	[M+H-C2H6O]+		C02452	Lipids and lipid-like molecules	Prenol lipids	Monoterpenoids	7.61332e+07	7.74561e+07	7.80296e+07	7.23796e+07	1.22451e+08	3.51983e+07	5.54021e+07	5.43489e+07	1.07325e+08	8.89273e+07	9.52034e+07	8.83688e+07
M141T125	141.055	125.024	(-)-quebrachitol	[M+H-3H2O]+	HMDB0034221	C08257	Organic oxygen compounds	Organooxygen compounds	Alcohols and polyols	1.9142e+06	1.81144e+06	2.70851e+06	4.50943e+06	4.09165e+06	3.88347e+06	3.38379e+06	3.14415e+06	3.39413e+06	4.90948e+06	4.3494e+06	4.91227e+06
M377T191	377.146	191	(-)-riboflavin	[M+H]+	HMDB0000244	C00255	Organoheterocyclic compounds	Pteridines and derivatives	Alloxazines and isoalloxazines	1.87709e+06	1.72525e+06	1.73653e+06	4.12001e+06	3.91266e+06	3.75363e+06	5.06496e+06	5.36551e+06	4.83538e+06	3.92753e+06	3.81691e+06	3.87108e+06
M168T32	168.138	31.6822	(.+/-.)-3-fluoromethamphetamine	[M+H]+			Benzenoids	Benzene and substituted derivatives	Phenethylamines	4.75997e+07	5.0109e+07	4.64929e+07	5.21098e+07	4.96116e+07	4.79097e+07	5.26301e+07	5.17103e+07	5.16504e+07	4.91085e+07	4.74843e+07	4.75791e+07
M573T254	573.252	253.883	(.+/-.)-cromakalim	[2M+H]+		C11819	Organoheterocyclic compounds	Benzopyrans	1-benzopyrans	1.48188e+08	1.3841e+08	1.20604e+08	6.9397e+07	6.18999e+07	5.97895e+07	2.83638e+07	2.8731e+07	2.9152e+07	8.63755e+07	8.21801e+07	8.38636e+07
M165T25	165.091	25.0663	(+)-.alpha.-tocopherol	[M+H-C19H38]+	HMDB0001893	C02477	Lipids and lipid-like molecules	Prenol lipids	Quinone and hydroquinone lipids	2.16472e+07	2.2021e+07	2.08803e+07	2.24072e+07	2.51012e+07	2.30223e+07	2.04173e+07	2.16442e+07	2.12757e+07	1.96861e+07	1.91027e+07	1.97573e+07
M249T126	249.112	125.697	(+)-2,5-epi-goniothalesdiol	[M+H-H2O]+			Organic oxygen compounds	Organooxygen compounds	Carbohydrates and carbohydrate conjugates	1.1135e+07	1.24908e+07	1.50694e+07	6.0267e+06	5.54904e+06	5.63233e+06	2.88724e+06	3.47895e+06	3.17937e+06	6.48288e+06	6.37549e+06	6.37502e+06
M133T148_2	133.101	148.374	(+)-carvone	[M+H-H2O]+	HMDB0004487	C11383	Lipids and lipid-like molecules	Prenol lipids	Monoterpenoids	4.69224e+07	4.62518e+07	4.68255e+07	4.82685e+07	4.73119e+07	4.74307e+07	4.92895e+07	6.11262e+07	5.05463e+07	5.07297e+07	4.92789e+07	4.93085e+07
M233T29_1	233.154	28.8609	(+)-costunolide	[M+H]+		C09382	Lipids and lipid-like molecules	Prenol lipids	Terpene lactones	1.83738e+07	2.00117e+07	1.67537e+07	1.90148e+07	1.9834e+07	2.10028e+07	7.32913e+06	1.12656e+07	1.3635e+07	1.62091e+07	1.50655e+07	1.6222e+07
M473T205	473.236	205.452	(+)-fluprostenol methyl ester	[M+H]+			Lipids and lipid-like molecules	Fatty Acyls	Eicosanoids	8.88825e+06	8.34487e+06	6.90638e+06	2.25621e+06	2.87911e+06	2.69415e+06	838650	1.65514e+06	889015	4.72948e+06	4.16118e+06	4.15414e+06
M341T111_2	341.138	111.109	(+)-pinoresinol	[M+H-H2O]+		C05366				9.39132e+06	1.11178e+07	1.40842e+07	9.12711e+06	8.73602e+06	9.004e+06	5.68641e+06	5.54212e+06	5.41045e+06	9.03991e+06	8.92734e+06	8.92672e+06
M208T69	208.17	68.649	(1s,2r)-2-(diethylamino)-1-phenyl-1-propanol	[M+H]+			Benzenoids	Benzene and substituted derivatives	Phenylpropanes	2.88991e+07	2.79526e+07	2.39475e+07	3.15898e+07	3.47844e+07	3.46424e+07	5.05278e+07	5.41862e+07	4.99072e+07	3.74488e+07	3.71581e+07	3.7159e+07
M415T26	415.299	25.8956	(25s)-7-dafachronic acid	[M+H]+			Lipids and lipid-like molecules	Steroids and steroid derivatives	Bile acids, alcohols and derivatives	1.09092e+07	9.39998e+06	9.58064e+06	1.0568e+07	7.05553e+06	8.89523e+06	1.57911e+07	1.54289e+07	1.53865e+07	1.35946e+07	1.32469e+07	1.32396e+07
M439T405_4	439.142	404.999	(2r,3s,4s,5r,6r)-5-[(2s,3r,4r)-3,4-dihydroxy-4-(hydroxymethyl)oxolan-2-yl]oxy-2-(hydroxymethyl)-6-(2-phenylethoxy)oxane-3,4-diol	[M+Na]+			Organic oxygen compounds	Organooxygen compounds	Carbohydrates and carbohydrate conjugates	5.56059e+08	5.54299e+08	5.383e+08	8.8659e+08	8.77077e+08	8.44125e+08	8.37717e+08	8.18282e+08	8.34645e+08	7.50787e+08	7.48494e+08	7.50794e+08
M617T227	617.257	227.148	(2r,3s,4s,5r,6r)-6-[1,7-bis(4-hydroxyphenyl)heptan-3-yloxy]-5-[(2s,3r,4r)-3,4-dihydroxy-4-(hydroxymethyl)oxolan-2-yl]oxy-2-(hydroxymethyl)oxane-3,4-diol	[M+Na]+			Phenylpropanoids and polyketides	Diarylheptanoids	Linear diarylheptanoids	1.0509e+06	977614	921238	1.07493e+06	634657	605741	512570	431552	356319	946452	810320	810860
M707T262	707.253	262.394	(2r,3s,4s,5r,6s)-2-(hydroxymethyl)-6-[4-[[(3s,4s)-4-(hydroxymethyl)-5-[3-methoxy-4-[(2s,3r,4s,5s,6r)-3,4,5-trihydroxy-6-(hydroxymethyl)oxan-2-yl]oxyphenyl]oxolan-3-yl]methyl]-2-methoxyphenoxy]oxane-3,4,5-triol	[M+Na]+						3.25067e+06	3.07476e+06	3.02731e+06	2.40349e+06	2.53005e+06	2.4071e+06	2.01054e+06	92330.6	207829	2.16251e+06	2.17612e+06	2.0239e+06
M459T26	459.362	26.4079	(3r,5s,7r,9s,10s,12s,13r,14s,17r)-17-((2r)-7-hydroxy-6-methylheptan-2-yl)-10,13-dimethylhexadecahydro-1h-cyclopenta[a]phenanthrene-3,7,12-triol	[M+Na]+	HMDB0001231	C05446	Lipids and lipid-like molecules	Steroids and steroid derivatives	Bile acids, alcohols and derivatives	1.85397e+07	1.57987e+07	1.63042e+07	1.99358e+07	2.4373e+07	2.15113e+07	2.0989e+07	1.96851e+07	2.22819e+07	1.93904e+07	1.94831e+07	1.9483e+07
M367T139	367.113	139.082	(3s,6r,6as,7s)-6,6a,7,8-tetrahydroxy-3-methyl-3,4,5,6,7,12a-hexahydro-2h-benzo[a]anthracene-1,12-dione	[M+Na]+						4.25e+07	5.76439e+07	4.03736e+07	1.26155e+06	1.36849e+06	928009	1.37328e+06	1.05729e+06	1.19148e+06	8.80303e+06	7.2716e+06	7.29993e+06
M489T346_2	489.319	345.699	(6r)-2-(hydroxymethyl)-6-((3r,5r,7r,8r,9s,10s,12s,13r,14s,17r)-3,7,12-trihydroxy-10,13-dimethylhexadecahydro-1h-cyclopenta[a]phenanthren-17-yl)heptanoic acid	[M+Na]+			Lipids and lipid-like molecules	Steroids and steroid derivatives	Bile acids, alcohols and derivatives	1.39476e+06	2.35057e+06	2.33333e+06	1.68291e+06	2.51709e+06	2.28122e+06	1.59012e+06	850945	1.80243e+06	1.50873e+06	1.59375e+06	1.47962e+06
M109T28_2	109.101	27.7019	(cis+trans)-nerodilol	[M+H-C7H14O]+		C09704	Lipids and lipid-like molecules	Prenol lipids	Sesquiterpenoids	5.18921e+07	5.61132e+07	5.69302e+07	4.60415e+07	5.22868e+07	4.8098e+07	4.23537e+07	4.90226e+07	5.13688e+07	4.76462e+07	4.70484e+07	4.76435e+07
M236T307_2	236.149	307.319	(r)-.alpha.,.alpha.-diphenyl-2-pyrrolidinemethanol	[M+H-H2O]+			Benzenoids	Benzene and substituted derivatives	Diphenylmethanes	2.72997e+06	2.62808e+06	2.21586e+06	4.84641e+06	5.09232e+06	4.99322e+06	3.74859e+06	3.84169e+06	4.1851e+06	3.96407e+06	3.89848e+06	3.96437e+06
M362T80	362.326	80.0689	(r)-(+)-arachidonyl-1'-hydroxy-2'-propylamide	[M+H]+			Lipids and lipid-like molecules	Fatty Acyls	Fatty amides	5.78892e+07	5.90563e+07	5.26208e+07	8.73053e+07	5.38045e+07	5.23789e+07	5.05806e+07	7.06046e+07	4.48788e+07	5.56713e+07	5.51573e+07	5.50249e+07
M260T98	260.113	98.4578	(z)-2-methyl-4-[(2r,3r,4s,5s,6r)-3,4,5-trihydroxy-6-(hydroxymethyl)oxan-2-yl]oxybut-2-enenitrile	[M+H]+			Lipids and lipid-like molecules	Fatty Acyls	Fatty acyl glycosides	3.49507e+07	3.40863e+07	3.48945e+07	2.31855e+07	2.29496e+07	3.67422e+07	1.39721e+08	1.37965e+08	1.42261e+08	6.3763e+07	6.07901e+07	6.38753e+07
M645T303	645.237	302.675	[(2r,3s,4s,5r,6r)-6-[1,7-bis(4-hydroxyphenyl)-5-oxoheptan-3-yl]oxy-3,4,5-trihydroxyoxan-2-yl]methyl (e)-3-(4-hydroxyphenyl)prop-2-enoate	[M+Na]+			Phenylpropanoids and polyketides	Diarylheptanoids	Linear diarylheptanoids	3.92262e+07	3.28793e+07	1.80145e+07	5.21483e+06	4.77546e+06	8.01267e+06	3.37401e+06	2.56565e+06	3.89864e+06	8.39795e+06	7.67483e+06	7.65838e+06
M365T136	365.134	136.448	[(e)-3-acetyloxy-6,7-dihydroxy-7-(6-oxo-2,3-dihydropyran-2-yl)hept-4-en-2-yl] acetate	[M+Na]+			Organic acids and derivatives	Carboxylic acids and derivatives	Tricarboxylic acids and derivatives	7.27804e+07	7.19936e+07	6.31568e+07	1.76764e+07	1.83244e+07	1.74e+07	1.48697e+07	1.25947e+07	1.31915e+07	2.50358e+07	2.40902e+07	2.4101e+07
M705T472	705.183	472.194	[4,5-diacetyloxy-6-[7-hydroxy-5-methoxy-4-oxo-2-[4-[3,4,5-trihydroxy-6-(hydroxymethyl)oxan-2-yl]oxyphenyl]chromen-6-yl]oxan-3-yl] acetate	[M+H]+			Phenylpropanoids and polyketides	Flavonoids	Flavonoid glycosides	1.01797e+06	769461	517797	1.26339e+07	1.29829e+07	1.22885e+07	4.19376e+07	4.15905e+07	4.24462e+07	1.9926e+07	1.93874e+07	1.94061e+07
M547T231	547.179	231.445	[4a,7-dihydroxy-7-methyl-1-[3,4,5-trihydroxy-6-(hydroxymethyl)oxan-2-yl]oxy-1,5,6,7a-tetrahydrocyclopenta[c]pyran-5-yl] (e)-3-(4-methoxyphenyl)prop-2-enoate	[M+Na]+			Lipids and lipid-like molecules	Prenol lipids	Terpene glycosides	1.04562e+06	903978	437986	351435	108151	103257	119603	93681.5	190658	598540	444955	433267
M541T321	541.133	321	[6-[3,4-dihydroxy-2,5-bis(hydroxymethyl)oxolan-2-yl]oxy-3,4,5-trihydroxyoxan-2-yl]methyl (e)-3-(4-hydroxy-3-methoxyphenyl)prop-2-enoate	[M+Na]+	HMDB0125608		Phenylpropanoids and polyketides	Cinnamic acids and derivatives	Hydroxycinnamic acids and derivatives	2.06261e+06	2.06171e+06	1.72933e+06	619143	961353	963968	864832	749556	873846	1.13961e+06	1.02684e+06	1.01249e+06
M277T169	277.18	168.787	[6]-shogaol	[M+H]+	HMDB0137236	C10494	Benzenoids	Phenols	Methoxyphenols	7.34034e+06	6.65451e+06	6.99026e+06	4.85608e+06	4.3353e+06	4.57146e+06	3.55607e+06	3.64117e+06	3.60693e+06	5.21175e+06	5.04429e+06	5.06176e+06
M226T27_2	226.216	27.0919	1-(1,4'-bipiperidin-3-yl)-n,n-dimethylmethanamine	[M+H]+			Organoheterocyclic compounds	Piperidines	Aminopiperidines	4.33344e+07	4.19123e+07	4.08889e+07	3.2519e+07	3.42782e+07	3.42246e+07	3.34333e+07	3.32197e+07	3.03699e+07	3.43009e+07	3.45901e+07	3.42969e+07
M799T592	798.521	591.796	1-(1z-octadecenyl)-2-(4z,7z,10z,13z,16z,19z-docosahexaenoyl)-sn-glycero-3-phosphoethanolamine	[M+Na]+						1.60793e+06	2.16692e+06	1.18017e+06	1.26053e+06	1.17897e+06	609609	1.39382e+06	1.29615e+06	2.1791e+06	1.37107e+06	1.46553e+06	1.46408e+06
M384T100	384.092	99.7738	1-aminodecylidene bis-phosphonic acid	[M-2H+3Na]+			Organic acids and derivatives	Organic phosphonic acids and derivatives	Bisphosphonates	2.16726e+08	2.19278e+08	4.95846e+08	2.77233e+07	2.94851e+07	6.60392e+07	5.3101e+06	1.0422e+07	4.11565e+06	9.53466e+07	1.11057e+08	9.49428e+07
M161T50	161.06	49.7395	1-butanone, 1-(1,3-benzodioxol-5-yl)-2-(dimethylamino)-	[M+H-C3H9NO]+			Benzenoids	Benzene and substituted derivatives	Butyrophenones	6.85447e+07	2.63254e+07	5.47057e+07	5.24828e+07	6.56406e+07	6.54733e+07	5.43759e+07	3.45134e+07	5.37999e+07	6.27151e+07	6.23476e+07	6.27975e+07
M164T60	164.093	59.5445	1-deoxynojirimycin	[M+H]+		C16843	Organoheterocyclic compounds	Piperidines		3.12502e+07	2.84189e+07	2.75426e+07	3.14199e+07	3.07959e+07	3.15138e+07	3.03997e+07	3.03441e+07	2.98066e+07	2.97991e+07	3.02967e+07	3.02989e+07
M198T28	198.185	27.5669	1-ethyl-4-(4-piperidinyl)piperazine	[M+H]+			Organoheterocyclic compounds	Diazinanes	Piperazines	5.52771e+07	5.48128e+07	5.72088e+07	4.74202e+07	4.34418e+07	4.46395e+07	3.64164e+07	4.02772e+07	4.05982e+07	4.39366e+07	4.50021e+07	4.39218e+07
M115T269	115.123	268.928	1-ethylpiperazine	[M+H]+			Organoheterocyclic compounds	Diazinanes	Piperazines	1.08005e+07	1.11293e+07	1.08758e+07	1.12176e+07	3.42311e+07	1.08583e+07	1.0474e+07	1.02927e+07	1.05015e+07	1.12587e+07	1.10639e+07	1.10256e+07
M242T150	242.284	150.27	1-hexadecylamine	[M+H]+			Organic nitrogen compounds	Organonitrogen compounds	Amines	1.00535e+07	1.01982e+07	1.13493e+07	7.74254e+06	8.23616e+06	7.76712e+06	5.86565e+06	7.38265e+06	6.06606e+06	1.15552e+07	1.16207e+07	1.15128e+07
M642T142	641.514	141.637	1-linoleoyl-2-oleoyl-rac-glycerol	[M+Na]+			Lipids and lipid-like molecules	Fatty Acyls	Lineolic acids and derivatives	2.1901e+07	2.48281e+07	2.06101e+07	1.45609e+07	1.92046e+07	1.29216e+07	7.21492e+06	6.40656e+06	5.58921e+06	1.71448e+07	1.67498e+07	1.67393e+07
M124T714	124.087	714.442	1-methyl-l-histidine	[M+H-CH2O2]+	HMDB0000001	C01152	Organic acids and derivatives	Carboxylic acids and derivatives	Amino acids, peptides, and analogues	9.59451e+08	3.03573e+08	1.24327e+08	1.73573e+08	2.06116e+06	1.90803e+08	9.14927e+08	1.80657e+08	8.4278e+07	1.40814e+08	1.25325e+08	1.254e+08
M245T28	245.226	27.7067	1-monolinoleoyl-rac-glycerol	[M+H-C3H10O4]+			Lipids and lipid-like molecules	Fatty Acyls	Lineolic acids and derivatives	9.47993e+07	1.08728e+08	9.4337e+07	7.47663e+07	8.33122e+07	8.13141e+07	7.72797e+07	7.40671e+07	8.41271e+07	8.31796e+07	8.31789e+07	8.22205e+07
M184T368	184.073	367.918	1-octadecyl-2-acetyl-sn-glycero-3-phosphocholine	[M+H-C23H44O3]+			Lipids and lipid-like molecules	Glycerophospholipids	Glycerophosphocholines	459848	381247	410989	395759	408055	376585	1.4979e+07	1.40864e+07	1.40146e+07	6.03985e+06	5.82284e+06	5.82282e+06
M493T132	493.293	132.186	1-oleoyl-2-hydroxy-sn-glycero-3-phospho-(1'-rac-glycerol)	[M+H-H2O]+			Lipids and lipid-like molecules	Glycerophospholipids	Glycerophosphoglycerols	502559	600608	440028	221148	83626.3	141713	809988	1.22805e+06	841416	528922	455124	540555
M496T179	496.34	179.194	1-palmitoyl-sn-glycero-3-phosphocholine	[M+H]+	HMDB0010382		Lipids and lipid-like molecules	Glycerophospholipids	Glycerophosphocholines	1.75548e+07	1.70558e+07	1.71373e+07	3.15086e+07	3.19193e+07	3.00811e+07	6.03517e+07	6.00617e+07	6.14813e+07	3.82234e+07	3.74901e+07	3.82303e+07
M313T144	313.274	144.106	1-palmitoylglycerol	[M+H-H2O]+			Lipids and lipid-like molecules	Glycerolipids	Monoradylglycerols	5.96175e+08	9.23354e+08	5.15505e+08	5.72566e+08	5.45671e+08	4.96251e+08	3.87909e+08	3.90796e+08	3.97833e+08	7.18996e+08	7.1959e+08	6.58931e+08
M306T668	306.243	668.408	1-pyrrolidineheptanoic acid, 2-(3-hydroxyoctyl)-5-oxo-	[M+H-2H2O]+			Lipids and lipid-like molecules	Fatty Acyls	Fatty acids and conjugates	3.53931e+06	1.63635e+06	4.76659e+06	1.67716e+06	1.69113e+06	1.6572e+06	995147	1.6296e+06	1.58205e+06	1.52332e+06	1.52339e+06	1.45346e+06
M341T142	341.305	141.837	1-stearoyl-rac-glycerol	[M+H-H2O]+			Lipids and lipid-like molecules	Glycerolipids	Monoradylglycerols	8.4105e+07	8.13125e+07	7.66192e+07	7.3738e+07	8.09664e+07	9.48257e+07	1.22583e+08	1.23007e+08	1.23772e+08	1.11679e+08	1.07379e+08	1.07376e+08
M191T149	191.143	148.988	1,1-dimethyl-4-phenylpiperazinium	[M+H]+			Organoheterocyclic compounds	Diazinanes	Piperazines	8.38521e+07	8.43885e+07	9.42325e+07	7.9059e+07	7.91617e+07	7.05694e+07	9.63204e+07	8.97478e+07	9.92919e+07	9.10509e+07	8.75187e+07	9.13346e+07
M591T144	591.498	144.449	1,2-dihexadecanoyl-sn-glycerol	[M+Na]+			Lipids and lipid-like molecules	Glycerolipids	Diradylglycerols	4.80912e+08	4.05595e+08	4.35604e+08	3.52741e+08	3.56259e+08	3.26332e+08	2.44305e+08	2.4187e+08	2.49465e+08	4.59415e+08	4.48712e+08	4.51332e+08
M595T37	595.472	37.4188	1,2-dilinolenoyl-sn-glycero-3-phosphoethanolamine	[M+H-C2H8O4NP]+	HMDB0009161		Lipids and lipid-like molecules	Glycerophospholipids	Glycerophosphoethanolamines	8.43835e+08	8.42137e+08	4.91597e+08	4.28252e+08	3.78064e+08	7.21521e+08	7.28058e+08	3.65284e+08	4.26249e+08	5.76723e+08	6.72129e+08	6.725e+08
M535T153	535.436	152.809	1,2-dimyristin	[M+Na]+			Lipids and lipid-like molecules	Glycerolipids	Diradylglycerols	4.54545e+06	3.79221e+06	3.37867e+06	999072	1.52145e+06	696805	2.19547e+06	2.37346e+06	2.39356e+06	2.5179e+06	2.16246e+06	2.5818e+06
M753T102_1	752.507	101.541	1,2-dipalmitoleoyl-sn-glycero-3-phosphocholine	[M+Na]+	HMDB0008002		Lipids and lipid-like molecules	Glycerophospholipids	Glycerophosphocholines	1.13626e+08	9.90345e+07	1.1536e+08	8.73241e+07	8.5857e+07	1.1161e+08	1.08016e+08	1.09709e+08	1.2165e+08	1.14858e+08	1.06979e+08	1.064e+08
M95T28_2	95.0855	27.7019	1,2,3,6-tetrahydrobenzylalcohol	[M+H-H2O]+			Organic oxygen compounds	Organooxygen compounds	Alcohols and polyols	6.76212e+07	7.50892e+07	6.72403e+07	5.46861e+07	6.28241e+07	5.99737e+07	6.67139e+07	5.93636e+07	6.28715e+07	5.61226e+07	5.50986e+07	5.61301e+07
M113T115_2	113.071	114.835	1,3 cyclohexanedione	[M+H]+		C08235	Organic oxygen compounds	Organooxygen compounds	Carbonyl compounds	1.02133e+07	9.46136e+06	1.02677e+07	1.21824e+07	1.1789e+07	1.19383e+07	1.53144e+07	1.45781e+07	1.50586e+07	1.25849e+07	1.26307e+07	1.26308e+07
M259T137	259.169	137.396	1,3-benzenediol, 5-methyl-2-[(1r,6r)-3-methyl-6-(1-methylethenyl)-2-cyclohexen-1-yl]-	[M+H]+			Lipids and lipid-like molecules	Prenol lipids	Monoterpenoids	5.37698e+07	2.60249e+07	2.61465e+07	2.89846e+07	2.83776e+07	2.97878e+07	9.18808e+06	1.1848e+07	1.05504e+07	2.69317e+07	2.74544e+07	2.69298e+07
M419T153	419.189	152.892	1,4-bis(p-tolylamino)anthraquinone	[M+H]+			Benzenoids	Anthracenes	Anthraquinones	2.70058e+06	3.02528e+06	1.6007e+06	682555	458048	199044	305830	657321	206210	1.05601e+06	913191	1.06473e+06
M81T28	81.0698	27.6803	1,5-hexadien-3-ol	[M+H-H2O]+			Organic oxygen compounds	Organooxygen compounds	Alcohols and polyols	5.4751e+07	5.74439e+07	5.44102e+07	4.45678e+07	4.58363e+07	5.11477e+07	4.39759e+07	5.21382e+07	5.19852e+07	4.9336e+07	4.93358e+07	4.95198e+07
M671T353	671.376	352.897	1',4-sophorolactone 6',6-diacetate	[M+H-H2O]+						4.53396e+06	4.482e+06	4.36961e+06	2.60959e+06	2.66667e+06	2.6924e+06	414615	222050	340337	2.35653e+06	2.35662e+06	2.36942e+06
M527T197	527.247	197.002	10-deacetylbaccatin iii	[M+H-H2O]+		C11700	Lipids and lipid-like molecules	Prenol lipids	Diterpenoids	3.55457e+06	3.11372e+06	1.09546e+07	2.378e+06	1.67275e+06	1.68242e+06	469630	455292	443284	1.90314e+06	1.68194e+06	1.70544e+06
M271T24_2	271.242	24.4178	11,14,17-eicosatrienoic acid, (z,z,z)-	[M+H-2H2O]+	HMDB0060039	C16522	Lipids and lipid-like molecules	Fatty Acyls	Fatty acids and conjugates	7.27006e+06	9.26993e+06	7.58586e+06	7.2541e+06	7.1577e+06	6.02093e+06	7.52568e+06	8.10637e+06	8.17426e+06	7.4775e+06	7.11837e+06	7.48822e+06
M284T121	284.331	120.704	15-deoxy-goyazensolide	[M+K]+			Organoheterocyclic compounds	Lactones	Gamma butyrolactones	2.76252e+06	2.81786e+06	2.59324e+06	9.9058e+06	9.20598e+06	9.92378e+06	6.34512e+06	7.12455e+06	6.85962e+06	6.3755e+06	6.13763e+06	6.37369e+06
M429T26	429.316	26.3696	17.beta.-nandrolone decanoate	[M+H]+	HMDB0015694	C08154	Lipids and lipid-like molecules	Steroids and steroid derivatives	Steroid esters	1.77424e+07	1.7476e+07	1.8242e+07	2.0991e+07	2.01947e+07	1.80483e+07	1.60968e+07	1.36225e+07	1.38333e+07	1.25321e+07	4.49311e+06	1.25423e+07
M285T26_1	285.185	25.7256	19-hydroxyandrost-4-ene-3,17-dione	[M+H-H2O]+	HMDB0003955	C05290	Lipids and lipid-like molecules	Steroids and steroid derivatives	Androstane steroids	1.15339e+07	1.58704e+07	1.28797e+07	1.39578e+07	1.58527e+07	1.75633e+07	1.21727e+07	1.32209e+07	1.46639e+07	1.30626e+07	1.30917e+07	1.24666e+07
M85T124	85.0285	123.743	1h-1,2,4-triazol-3-amine	[M+H]+		C11261	Organoheterocyclic compounds	Azoles	Triazoles	4.86058e+07	4.04046e+07	4.24439e+07	3.00171e+07	3.02176e+07	3.61727e+07	3.97276e+07	3.93188e+07	4.26047e+07	4.97481e+07	5.68253e+07	4.98881e+07
M371T250	371.167	250.004	1h-indazole-3-carboxamide, n-[(1s)-1-(aminocarbonyl)-2-methylpropyl]-1-(5-fluoropentyl)-	[M+Na]+			Organic acids and derivatives	Carboxylic acids and derivatives	Amino acids, peptides, and analogues	2.60049e+06	1.74982e+06	1.28424e+06	1.10191e+06	1.09496e+06	1.17646e+06	317145	398582	633910	1.2373e+06	1.0195e+06	1.05161e+06
M393T244	393.137	244.133	1h-pyrano[3',4':6,7]indolizino[1,2-b]quinoline-3,14(4h,12h)-dione, 4,11-diethyl-4,9-dihydroxy-, (4s)-	[M+H]+	HMDB0060510	C11173				1.1544e+07	9.99771e+06	7.51313e+06	23016.3	29961.8	47498.4	2.90386e+06	2.90386e+06	2.90386e+06	2.07847e+06	1.75503e+06	1.7861e+06
M397T108	397.164	108.069	2-(2-hydroxy-6-methylhept-5-en-2-yl)-7-(3-methylbut-2-enyl)-2,3-dihydro-1-benzofuran-5-carboxylic acid	[M+K]+						8.51188e+06	9.4852e+06	9.68233e+06	1.67602e+07	8.6892e+06	9.75302e+06	6.35715e+06	6.52298e+06	6.37661e+06	1.1904e+07	1.11335e+07	1.11366e+07
M545T157	545.2	156.591	2-(hydroxymethyl)-6-[5-[3-(hydroxymethyl)-5-(3-hydroxypropyl)-7-methoxy-2,3-dihydro-1-benzofuran-2-yl]-2-methoxyphenoxy]oxane-3,4,5-triol	[M+Na]+						2.11197e+08	2.02982e+08	1.91795e+08	1.42335e+08	1.46468e+08	1.31419e+08	7.30994e+07	7.16231e+07	7.71186e+07	1.5441e+08	1.47727e+08	1.47094e+08
M390T285	390.137	285.049	2-acetamido-2-deoxy-3-o-(.alpha.-l-fucopyranosyl)-d-glucopyranose	[M+Na]+			Organic oxygen compounds	Organooxygen compounds	Carbohydrates and carbohydrate conjugates	3.43875e+06	2.11319e+06	1.99973e+06	2.27404e+06	1.51294e+06	1.57527e+06	3.7044e+06	1.35344e+06	2.15053e+06	3.25366e+06	3.12534e+06	3.26067e+06
M144T663	144.081	663.009	2-aminoadipic acid	[M+H-H2O]+	HMDB0000510	C00956	Organic acids and derivatives	Carboxylic acids and derivatives	Amino acids, peptides, and analogues	5.61124e+06	5.37261e+06	5.07133e+06	4.93096e+06	4.86069e+06	4.66154e+06	8.25741e+06	4.82572e+06	4.41371e+06	6.23283e+06	5.99542e+06	6.23544e+06
M110T43	110.06	42.6409	2-aminophenol	[M+H]+		C01987	Benzenoids	Benzene and substituted derivatives	Aniline and substituted anilines	1.28827e+07	1.37646e+07	1.34728e+07	1.15976e+07	1.34513e+07	1.79434e+07	1.45736e+07	1.48448e+07	1.62194e+07	1.59946e+07	1.60752e+07	1.59946e+07
M262T359	261.928	358.732	2-bromo-4,6-dinitroaniline	[M+H]+			Benzenoids	Benzene and substituted derivatives	Aniline and substituted anilines	9.15638e+06	9.24939e+06	8.99518e+06	5.16752e+06	4.68512e+06	4.62186e+06	6.20628e+06	6.10509e+06	5.84926e+06	7.07357e+06	6.89346e+06	6.88926e+06
M315T212	315.134	212.138	2-furancarboxylic acid, 5-[3-[4-[2-(4-fluorophenyl)ethoxy]phenyl]propyl]-	[M+H-3H2O]+			Organoheterocyclic compounds	Furans	Furoic acid and derivatives	3.27595e+06	3.37171e+06	2.91843e+06	2.59465e+06	2.80205e+06	2.89357e+06	3.57228e+06	3.49596e+06	3.14813e+06	3.12247e+06	3.08751e+06	3.08762e+06
M235T148_1	235.049	148.28	2-hydroxy-4-(4-hydroxyphenyl)butanoic acid	[M+K]+			Benzenoids	Phenols	1-hydroxy-2-unsubstituted benzenoids	2.36535e+08	2.68362e+08	3.00766e+08	2.79798e+08	3.15351e+08	3.28224e+08	3.07686e+08	3.69329e+08	2.75776e+08	2.88763e+08	3.82038e+08	3.81883e+08
M198T305	198.124	304.693	2-hydroxyatrazine	[M+H]+	HMDB0062766	C06552	Organoheterocyclic compounds	Triazines	1,3,5-triazines	3.44827e+06	3.36008e+06	3.89048e+06	4.78128e+06	4.47814e+06	4.84202e+06	1.68925e+06	1.54014e+06	1.54869e+06	3.65707e+06	3.67314e+06	3.43147e+06
M289T35	289.162	34.9326	2-hydroxyestradiol	[M+H]+	HMDB0000338	C05301	Lipids and lipid-like molecules	Steroids and steroid derivatives	Estrane steroids	5.53122e+06	6.69929e+06	6.40122e+06	6.85692e+06	9.21399e+06	6.29174e+06	9.81847e+06	2.0202e+07	8.64708e+06	9.32528e+06	9.61191e+06	9.61235e+06
M205T299	205.122	299.493	2-hydroxyibuprofen	[M+H-H2O]+	HMDB0060920					3.77247e+06	4.91098e+06	3.34516e+06	3.23069e+06	5.99055e+06	3.76238e+06	4.36236e+06	3.21712e+06	5.80759e+06	4.00147e+06	4.00022e+06	3.71018e+06
M337T175	337.274	175.178	2-linoleoylglycerol	[M+H-H2O]+	HMDB0011538		Lipids and lipid-like molecules	Fatty Acyls	Lineolic acids and derivatives	1.00905e+07	9.58619e+06	9.05814e+06	5.61324e+06	5.38762e+06	5.69019e+06	6.97496e+06	6.20744e+06	6.35499e+06	6.86181e+06	6.6622e+06	6.67424e+06
M219T33	219.101	32.9845	2-methyl-3-(2',3'-dihydroxypropyl)quinoxaline	[M+H]+			Organoheterocyclic compounds	Diazanaphthalenes	Benzodiazines	2.41653e+07	2.31194e+07	2.45054e+07	1.85098e+07	1.81776e+07	1.84437e+07	6.13254e+06	5.35759e+06	6.00927e+06	1.60984e+07	1.63145e+07	1.63161e+07
M178T307	178.107	307.319	2-methylmethcathinone	[M+H]+			Organic oxygen compounds	Organooxygen compounds	Carbonyl compounds	1.19887e+07	1.14016e+07	1.09223e+07	3.33001e+06	2.99709e+06	3.01244e+06	2.87671e+06	2.76443e+06	3.05224e+06	6.13794e+06	6.13834e+06	6.04952e+06
M523T587	523.472	586.976	2-mohma [dmed-fahfa]	[M+H]+						3.13512e+06	2.3033e+06	2.10737e+06	2.80837e+06	2.21945e+06	2.80566e+06	4.60501e+06	2.28254e+06	2.08909e+06	2.12722e+06	2.12786e+06	2.03537e+06
M347T291	347.131	290.522	2-naphthalenecarboxamide, 1-hydroxy-n-[2-(5-hydroxy-1h-indol-3-yl)ethyl]-	[M+H]+			Benzenoids	Naphthalenes	Naphthalenecarboxylic acids and derivatives	1.15063e+06	803049	694388	263542	219536	154366	203531	221698	135175	325403	198427	240850
M156T108	156.054	107.928	2-naphthalenol, 1-[(2,4-dimethylphenyl)azo]-	[M+H-C8H11N]+		C19526	Benzenoids	Naphthalenes	Naphthols and derivatives	1.44183e+08	1.59029e+08	1.48678e+08	1.29605e+08	1.19874e+08	1.30536e+08	1.82146e+08	1.71963e+08	1.63737e+08	9.42442e+07	1.35656e+08	1.38266e+08
M783T134	782.569	134.137	2-oleoyl-1-palmitoyl-sn-glycero-3-phosphocholine	[M+Na]+	HMDB0007972		Lipids and lipid-like molecules	Glycerophospholipids	Glycerophosphocholines	1.15296e+08	1.03878e+08	8.15968e+07	2.12819e+07	2.12519e+07	2.13037e+07	2.82115e+07	2.59273e+07	2.84658e+07	2.99568e+07	2.86318e+07	2.86447e+07
M100T652	100.075	652.157	2-piperidone	[M+H]+	HMDB0011749	C10482	Organoheterocyclic compounds	Piperidines	Piperidinones	6.97484e+06	7.02307e+06	7.74893e+06	6.63417e+06	7.11079e+06	7.15686e+06	7.24774e+06	3.71842e+07	1.14794e+07	1.06363e+07	1.44223e+07	1.06428e+07
M137T94	137.096	93.9743	2-propylphenol	[M+H]+	HMDB0032624		Benzenoids	Benzene and substituted derivatives	Phenylpropanes	7.51866e+07	8.56461e+07	8.75328e+07	7.98649e+07	7.5786e+07	7.97827e+07	3.19961e+07	5.77644e+07	6.33294e+07	8.09964e+07	7.7599e+07	8.11408e+07
M137T148_2	137.096	147.75	2-tert-butyl-p-quinone	[M+H-CO]+			Organic oxygen compounds	Organooxygen compounds	Carbonyl compounds	1.1718e+07	1.14592e+07	1.14972e+07	9.68589e+06	1.21097e+07	9.72924e+06	1.13788e+07	1.16414e+07	6.05132e+07	1.17788e+07	1.15257e+07	1.14935e+07
M481T273	481.133	273.399	2,3-dehydrosilybin a	[M+H]+						2.27545e+06	2.18115e+06	1.01452e+06	781466	687707	733621	861149	417588	457263	859355	569322	507260
M349T483	349.183	483.363	2,3-dinor-8-isoprostaglandin-f2.alpha.	[M+Na]+		C14794	Lipids and lipid-like molecules	Fatty Acyls	Eicosanoids	1.35119e+06	2.48303e+06	878305	2.99524e+06	1.52894e+06	1.56956e+06	724320	1.57757e+06	1.38568e+06	3.30811e+06	2.81688e+06	2.49364e+06
M137T666	137.108	666.111	2,3,5,6-tetramethylpyrazine	[M+H]+	HMDB0036584		Organoheterocyclic compounds	Diazines	Pyrazines	8.74884e+06	1.14662e+07	2.17072e+07	3.293e+07	7.05679e+06	1.02697e+07	7.59065e+06	8.20512e+06	1.01688e+07	1.37428e+07	1.3679e+07	1.23677e+07
M246T84	246.243	83.5694	2,4,6-tri-tert-butylaniline	[M+H-CH4]+			Benzenoids	Benzene and substituted derivatives	Phenylpropanes	2.61419e+08	2.692e+08	1.87093e+08	1.86512e+08	1.90401e+08	1.81171e+08	1.62054e+08	1.72723e+08	2.46658e+08	2.29229e+08	2.29242e+08	2.35956e+08
M224T183	224.165	183.145	2,5-dimethoxy-4-ethylamphetamine	[M+H]+			Benzenoids	Benzene and substituted derivatives	Phenethylamines	2.39722e+06	2.02522e+06	1.93139e+06	3.56546e+06	3.14036e+06	3.60607e+06	3.08098e+06	1.94354e+06	1.73034e+06	2.34737e+06	2.34738e+06	2.36297e+06
M348T286	348.069	285.743	2'-deoxyguanosine 5'-monophosphate	[M+H]+	HMDB0001044	C00362	Nucleosides, nucleotides, and analogues	Purine nucleotides	Purine deoxyribonucleotides	1.5028e+07	1.56363e+07	1.42067e+07	1.26824e+07	1.2383e+07	1.15483e+07	1.21485e+07	1.351e+07	1.16124e+07	1.47349e+07	1.43417e+07	1.43501e+07
M511T155	511.158	154.705	2'-fucosyllactose	[M+Na]+			Organic oxygen compounds	Organooxygen compounds	Carbohydrates and carbohydrate conjugates	1.94033e+07	2.1579e+07	1.9205e+07	1.06773e+07	9.28058e+06	6.8e+06	3.70126e+06	3.44818e+06	3.20823e+06	1.04575e+07	1.04176e+07	9.90737e+06
M345T152	345.152	151.504	2'-hydroxy-3,4,5,6'-tetramethoxychalcone	[M+H]+			Phenylpropanoids and polyketides	Linear 1,3-diarylpropanoids	Chalcones and dihydrochalcones	1.70111e+07	2.10613e+07	2.07248e+07	1.81883e+07	1.76578e+07	1.72504e+07	1.92932e+07	1.71582e+07	1.20742e+07	1.96186e+07	1.81962e+07	1.95307e+07
M167T114	167.07	114.057	2'-hydroxy-4'-methoxyacetophenone	[M+H]+		C10712	Organic oxygen compounds	Organooxygen compounds	Carbonyl compounds	4.76092e+07	4.84472e+07	7.97988e+07	3.05609e+07	3.13393e+07	3.12951e+07	2.67036e+07	3.30587e+07	2.86858e+07	3.55143e+07	3.54606e+07	3.59823e+07
M282T98	282.095	98.4494	2'-o-methyladenosine	[M+H]+	HMDB0004326	C04779	Nucleosides, nucleotides, and analogues	Purine nucleosides		8.30364e+07	7.88838e+07	8.26145e+07	6.94508e+07	5.78593e+07	7.33741e+07	5.42072e+08	4.33764e+08	4.38403e+08	2.25014e+08	2.28595e+08	2.25016e+08
M96T155	96.0444	155.418	2(1h)-pyridinone	[M+H]+	HMDB0013751	C02502	Organoheterocyclic compounds	Pyridines and derivatives	Hydropyridines	1.70271e+07	1.70435e+07	1.60231e+07	9.50021e+06	1.36177e+07	9.23524e+06	3.79778e+07	3.81842e+07	3.85428e+07	2.46124e+07	2.46085e+07	2.38472e+07
M321T127	321.242	126.682	20-hydroxyarachidonic acid	[M+H]+	HMDB0005998	C14748	Lipids and lipid-like molecules	Fatty Acyls	Fatty acids and conjugates	3.91519e+07	3.78897e+07	3.48443e+07	1.16956e+07	1.10496e+07	1.21644e+07	1.15691e+07	1.05038e+07	1.12666e+07	1.43152e+07	1.61447e+07	1.43454e+07
M163T118	163.087	117.949	2h-benzimidazol-2-one, 1-ethyl-1,3-dihydro-	[M+H]+		C13840				3.23501e+07	3.17382e+07	3.51385e+07	4.12706e+07	3.62424e+07	3.99829e+07	3.61573e+07	3.67322e+07	3.44771e+07	4.41911e+07	4.14536e+07	4.14662e+07
M240T27_1	240.232	27.0919	2s-amino-4e-pentadecene-1,3r-diol	[M+H-H2O]+			Organic nitrogen compounds	Organonitrogen compounds	Amines	3.42159e+07	3.41255e+07	3.56573e+07	2.71902e+07	2.79716e+07	2.96365e+07	2.44859e+07	2.63209e+07	2.54118e+07	2.79739e+07	2.79701e+07	2.70803e+07
M140T113	140.082	113.002	3-amino-2,3-dihydrobenzoic acid	[M+H]+		C12110	Organic acids and derivatives	Carboxylic acids and derivatives	Amino acids, peptides, and analogues	9.74468e+06	9.81747e+06	8.89217e+06	9.19874e+06	9.22156e+06	8.42041e+06	1.31109e+07	1.2612e+07	1.31915e+07	1.06798e+07	1.06804e+07	1.09152e+07
M101T446	101.071	445.545	3-hydroxyisovaleric acid	[M+H-H2O]+	HMDB0000754		Lipids and lipid-like molecules	Fatty Acyls	Fatty acids and conjugates	2.60912e+07	1.15172e+07	2.3529e+07	2.06242e+07	3.28662e+07	2.34646e+07	2.24318e+07	2.34782e+07	2.03291e+07	3.00507e+07	2.70977e+07	2.62472e+07
M159T211	159.077	210.964	3-methoxycyclohexanecarboxylic acid	[M+H]+			Organic acids and derivatives	Carboxylic acids and derivatives	Carboxylic acids	6.45581e+07	6.92537e+07	2.53725e+07	6.08408e+07	1.09872e+08	1.12275e+08	6.72797e+07	6.88095e+07	5.69926e+07	5.93175e+07	7.31627e+07	7.09458e+07
M107T56	107.085	55.558	3-methyl-1-cyclohexanecarboxylic acid	[M+H-2H2O]+			Organic acids and derivatives	Carboxylic acids and derivatives	Carboxylic acids	7.77177e+06	6.80513e+06	6.61709e+06	8.98126e+06	7.15111e+06	6.97495e+06	4.58074e+06	6.03739e+06	5.33752e+06	7.31928e+06	7.08825e+06	7.33376e+06
M143T207	143.037	206.798	3-methyl-2-quinoxalinone	[M+H-H2O]+			Organoheterocyclic compounds	Diazanaphthalenes	Benzodiazines	2.38071e+07	1.83476e+07	2.20435e+07	1.17951e+08	1.92578e+07	9.40808e+07	2.94025e+07	3.63273e+07	4.48126e+07	2.35278e+07	2.69915e+07	2.71159e+07
M170T423	170.094	423.18	3-Methyl-L-histidine	(M+H)+						8.95417e+06	8.12152e+06	6.59528e+06	1.01344e+07	1.81358e+07	1.02192e+07	8.07498e+06	4.99886e+06	8.53732e+06	9.61359e+06	9.60025e+06	9.60799e+06
M170T379	170.094	378.986	3-methylhistidine	[M+H]+	HMDB0000479	C01152	Organic acids and derivatives	Carboxylic acids and derivatives	Amino acids, peptides, and analogues	6.68232e+06	6.31391e+06	5.90123e+06	1.24989e+07	1.20556e+07	1.63011e+07	1.19475e+07	4.25893e+07	4.23911e+07	1.53484e+07	1.47802e+07	1.48115e+07
M93T219	93.0699	219.343	3-pyridinemethanol	[M+H-OH]+						2.70054e+06	2.70691e+06	2.524e+06	927697	967944	917668	818820	890398	855017	1.65158e+06	1.6744e+06	1.67437e+06
M617T190	617.148	190.225	3-rha-7-rha quercetin	[M+Na]+			Phenylpropanoids and polyketides	Flavonoids	Flavonoid glycosides	5.32593e+06	4.53643e+06	4.32893e+06	4.33368e+06	4.50571e+06	4.41683e+06	3.83141e+06	3.07077e+06	3.41057e+06	4.6936e+06	4.27505e+06	4.74719e+06
M115T163	115.039	162.67	3-ureidopropionic acid	[M+H-H2O]+	HMDB0000026	C02642	Organic acids and derivatives	Organic carbonic acids and derivatives	Ureas	3.83699e+06	3.54938e+06	3.28288e+06	4.2685e+06	4.83313e+06	4.5043e+06	2.98269e+06	2.37342e+06	2.79998e+06	5.32645e+06	5.28536e+06	4.66601e+06
M83T296	83.0491	295.576	3,3-Dimethylacrylic acid	(M+H-H2O)+						2.99464e+07	2.87736e+07	2.99421e+07	1.99438e+07	2.16337e+07	1.98141e+07	2.20557e+07	1.94122e+07	1.99576e+07	2.44588e+07	2.41272e+07	2.42897e+07
M135T29	135.08	28.5638	3,4-dimethylbenzaldehyde	[M+H]+			Benzenoids	Benzene and substituted derivatives	Benzoyl derivatives	5.46992e+07	5.71517e+07	5.25526e+07	5.18793e+07	5.45739e+07	6.18924e+07	4.51303e+07	6.7149e+07	5.34707e+07	5.87783e+07	5.78541e+07	5.8769e+07
M247T165	247.06	165.218	3,5-dimethoxy-4-hydroxycinnamic acid	[M+Na]+	HMDB0032616	C00482	Phenylpropanoids and polyketides	Cinnamic acids and derivatives	Hydroxycinnamic acids and derivatives	2.05507e+07	2.01767e+07	2.04383e+07	1.42719e+06	2.88639e+06	1.26808e+06	500685	567201	594303	7.75536e+06	7.43477e+06	7.68032e+06
M184T475	184.073	474.773	3,5,9-trioxa-4-phosphatetracosan-1-aminium, 7-(acetyloxy)-24-carboxy-4-hydroxy-n,n,n-trimethyl-, inner salt, 4-oxide, (r)-	[M+H-C21H38O5]+			Lipids and lipid-like molecules	Glycerophospholipids	Glycerophosphocholines	1.48819e+08	1.43618e+08	1.42699e+08	9.89141e+07	4.88146e+07	5.23375e+07	2.93872e+07	1.73657e+07	2.35433e+07	8.6385e+07	8.38089e+07	8.45899e+07
M363T20	363.311	19.856	3,6,9,12-tetraoxatetracosan-1-ol	[M+H]+			Organic oxygen compounds	Organooxygen compounds	Ethers	4.08216e+06	6.47794e+06	3.99791e+06	4.55288e+06	4.74988e+06	4.68782e+06	3.24685e+06	3.65348e+06	3.54762e+06	3.87644e+06	3.95628e+06	3.94622e+06
M313T272	313.101	272.233	3,7,3'-trimethoxyflavone	[M+H]+			Phenylpropanoids and polyketides	Flavonoids	O-methylated flavonoids	3.82175e+06	3.23221e+06	666132	1.45273e+06	1.276e+06	1.96788e+06	1.33432e+07	1.03599e+07	8.80194e+06	6.10534e+06	6.23888e+06	6.28609e+06
M348T397	348.07	396.892	3'-AMP	[M+H]+	HMDB0003540	C01367				1.36328e+07	1.30264e+07	6.92192e+06	9.01977e+06	8.68296e+06	5.8027e+06	5.84693e+06	9.52741e+06	7.22253e+06	8.03227e+06	8.13948e+06	6.48826e+06
M347T170	347.095	169.603	3',5'-dimethoxy-3,5,7,4'-tetrahydroxyflavone	[M+H]+		C11620	Phenylpropanoids and polyketides	Flavonoids	Flavones	5.16598e+06	5.37237e+06	5.503e+06	1.82077e+06	1.51636e+06	1.55721e+06	973165	1.03717e+06	1.12473e+06	2.27253e+06	2.20753e+06	2.2509e+06
M478T176	478.293	176.08	4-[5-[[4-[5-[acetyl(hydroxy)amino]pentylamino]-4-oxobutanoyl]-hydroxyamino]pentylamino]-4-oxobutanoic acid	[M+NH4]+			Lipids and lipid-like molecules	Fatty Acyls	Fatty amides	4.3648e+06	5.10014e+06	4.83036e+06	3.55945e+06	3.61119e+06	3.07312e+06	2.09665e+06	2.23208e+06	2.31303e+06	3.99402e+06	3.68862e+06	3.66666e+06
M487T151	487.215	150.909	4-androsten-17.beta.-ol-3-one glucosiduronate	[M+Na]+	HMDB0003193	C11134	Lipids and lipid-like molecules	Steroids and steroid derivatives	Steroidal glycosides	1.98739e+07	2.0076e+07	2.00527e+07	5.75407e+06	6.68348e+06	1.03619e+07	2.32845e+06	1.02282e+07	7.72508e+06	1.07618e+07	1.13402e+07	1.07683e+07
M557T231	557.257	231.149	4-hydroxyatorvastatin lactone	[M+H]+			Organoheterocyclic compounds	Pyrroles	Substituted pyrroles	1.96e+07	1.40813e+07	9.15223e+06	6.67831e+06	7.28076e+06	6.28577e+06	1.49739e+06	1.21752e+06	1.76325e+06	8.44246e+06	6.89013e+06	6.96251e+06
M83T252	83.0491	251.938	4-methyl-1h-pyrazole	[M+H]+	HMDB0015344	C07837	Organoheterocyclic compounds	Azoles	Pyrazoles	2.06058e+07	2.14305e+07	1.88398e+07	1.26023e+07	1.28338e+07	1.27626e+07	1.20793e+07	1.17197e+07	1.19282e+07	1.68012e+07	1.68031e+07	1.57332e+07
M105T30	105.07	29.6116	4-methylbenzyl alcohol	[M+H-H2O]+	HMDB0041609	C06757	Benzenoids	Benzene and substituted derivatives	Benzyl alcohols	2.17821e+08	2.41279e+08	2.20013e+08	2.4115e+08	2.42728e+08	2.45814e+08	2.2496e+08	2.10012e+08	2.44286e+08	2.31732e+08	2.3517e+08	2.35157e+08
M155T220	155.118	219.917	4-oxo-2-nonenal	[M+H]+	HMDB0060285		Organic oxygen compounds	Organooxygen compounds	Carbonyl compounds	7.9651e+06	6.49448e+06	9.04341e+06	7.2696e+06	7.66808e+06	1.05655e+07	6.81239e+06	7.29016e+06	9.02818e+06	8.05028e+06	7.3868e+06	7.31032e+06
M174T205_1	174.039	204.853	4-quinolinecarboxylate	[M+H]+		C08043	Organoheterocyclic compounds	Quinolines and derivatives	Quinoline carboxylic acids	4.19879e+06	4.38374e+06	3.98829e+06	4.04025e+06	3.90838e+06	4.16615e+06	2.31279e+06	2.02456e+06	1.87531e+06	5.13079e+06	4.58851e+06	4.57731e+06
M220T163	220.169	163.458	4'-methyl-n-methylhexanophenone	[M+H]+			Organic oxygen compounds	Organooxygen compounds	Carbonyl compounds	6.22284e+07	6.16085e+07	6.15459e+07	3.115e+07	3.13142e+07	2.96613e+07	2.23291e+07	2.21408e+07	2.18289e+07	4.07942e+07	4.06136e+07	4.04258e+07
M453T28	453.167	28.3553	4'-o-.beta.-d-glucosyl-5-o-methylvisamminol	[M+H]+			Organoheterocyclic compounds	Benzopyrans	1-benzopyrans	5.88273e+07	6.46595e+07	5.50481e+07	6.71259e+07	6.88111e+07	6.38465e+07	1.20315e+07	9.77418e+06	9.51287e+06	3.02054e+07	3.15233e+07	2.98591e+07
M515T310	515.137	309.968	5-(3-(2-(7-chloroquinolin-2-yl)ethenyl)phenyl)-8-dimethylcarbamyl-4,6-dithiaoctanoic acid	[M+H]+		C11239	Organoheterocyclic compounds	Quinolines and derivatives	Haloquinolines	2.72452e+06	2.0319e+06	1.66206e+06	1.75966e+06	2.01413e+06	1.82266e+06	633516	487540	450950	1.86026e+06	1.69867e+06	1.73143e+06
M114T152	114.055	152.182	5-aminolevulinic acid	[M+H-H2O]+	HMDB0001149	C00430	Organic acids and derivatives	Carboxylic acids and derivatives	Amino acids, peptides, and analogues	4.43218e+07	4.32782e+07	3.76674e+07	3.75485e+07	3.85987e+07	3.35348e+07	1.57245e+08	1.53407e+08	1.5496e+08	7.73975e+07	7.35618e+07	7.36551e+07
M173T27	173.132	27.1619	5-androstene-3.beta.,17.beta.-diol	[M+H-C6H14O2]+	HMDB0003818	C04295	Lipids and lipid-like molecules	Steroids and steroid derivatives	Androstane steroids	4.6708e+07	4.70679e+07	4.21106e+07	3.98352e+07	4.04364e+07	4.28463e+07	3.87438e+07	3.66298e+07	3.76156e+07	3.75051e+07	3.75032e+07	3.70832e+07
M489T330	489.174	330.116	5-azacytidine	[2M+H]+		C11262	Organic oxygen compounds	Organooxygen compounds	Carbohydrates and carbohydrate conjugates	6.19308e+06	5.52133e+06	3.86522e+06	2.14874e+06	1.49788e+06	1.58364e+06	609995	781460	683345	2.18146e+06	2.00041e+06	2.01059e+06
M441T175	441.173	175.257	5-hydroxy-l-tryptophan	[2M+H]+	HMDB0000472	C00643	Organoheterocyclic compounds	Indoles and derivatives	Tryptamines and derivatives	1.5954e+07	1.60456e+07	1.65396e+07	1.58137e+07	1.58355e+07	1.4299e+07	1.27775e+07	1.19652e+07	1.2599e+07	1.60373e+07	1.49251e+07	1.61142e+07
M99T126	99.0552	126.294	5-methylisoxazol-3-amine	[M+H]+						3.33455e+07	5.48094e+07	5.74476e+07	5.48333e+07	5.51792e+07	5.69952e+07	5.25866e+07	5.36975e+07	5.34165e+07	5.42949e+07	5.40714e+07	5.44603e+07
M317T37	317.247	37.2495	5.alpha.-pregnane-3.alpha.,21-diol-20-one	[M+H-H2O]+	HMDB0000879	C13713	Lipids and lipid-like molecules	Steroids and steroid derivatives	Hydroxysteroids	1.40019e+07	1.4631e+07	1.4976e+07	2.95351e+07	1.33201e+07	1.23671e+07	1.57505e+07	1.52067e+07	1.45087e+07	3.14348e+07	3.144e+07	3.08908e+07
M335T38	335.258	37.5106	5.beta.-pregnane-3.alpha.,17-diol-20-one	[M+H]+		C14609	Lipids and lipid-like molecules	Steroids and steroid derivatives	Pregnane steroids	1.26855e+09	1.23206e+09	2.93555e+09	2.45e+09	1.03698e+09	1.11984e+09	1.42025e+09	2.62575e+09	2.62156e+09	1.13816e+09	1.12768e+09	1.12762e+09
M173T126	173.133	125.868	5alpha-androstan-17beta-ol-3-one	[M+H-C6H14O2]+	HMDB0002961	C03917	Lipids and lipid-like molecules	Steroids and steroid derivatives	Androstane steroids	1.00719e+08	1.003e+08	9.63077e+07	5.16422e+07	4.8527e+07	5.03932e+07	4.4196e+07	4.55339e+07	4.52217e+07	6.0471e+07	6.04628e+07	6.39436e+07
M601T266	601.123	266.246	6-[4,5-dihydroxy-6-methyl-3-[(2s,3r,4r,5r,6s)-3,4,5-trihydroxy-6-methyloxan-2-yl]oxyoxan-2-yl]-5,7-dihydroxy-2-(4-hydroxyphenyl)chromen-4-one	[M+K]+			Phenylpropanoids and polyketides	Flavonoids	Flavonoid glycosides	1.48637e+06	2.72666e+06	2.39726e+06	1.04761e+06	1.06905e+06	617773	74060	82845.2	361926	671362	683000	541254
M226T139	226.107	138.621	6-benzylaminopurine	[M+H]+	HMDB0039238	C11263	Organoheterocyclic compounds	Imidazopyrimidines	Purines and purine derivatives	2.60554e+07	2.55313e+07	2.43721e+07	5.77087e+06	5.73284e+06	5.08545e+06	6.32293e+06	5.71436e+06	5.25679e+06	9.16499e+06	8.4182e+06	9.18735e+06
M224T359	223.972	358.732	6-bromoquinolin-2-ol	[M+H]+			Organoheterocyclic compounds	Quinolines and derivatives	Quinolones and derivatives	7.14294e+06	7.18412e+06	7.22889e+06	4.02401e+06	3.90726e+06	3.5955e+06	5.38959e+06	5.35809e+06	5.33727e+06	5.47279e+06	5.38787e+06	5.38491e+06
M393T334	393.25	334.045	6-ketoprostaglandin f1.alpha.	[M+Na]+	HMDB0002886	C05961	Lipids and lipid-like molecules	Fatty Acyls	Eicosanoids	5.32525e+06	5.21211e+06	4.98133e+06	2.6561e+06	2.58935e+06	2.3994e+06	471948	517625	613338	2.54427e+06	2.47276e+06	2.46811e+06
M454T189	454.132	188.75	6-sialylgalactose	[M+H-H2O]+			Organic oxygen compounds	Organooxygen compounds	Carbohydrates and carbohydrate conjugates	1.29375e+06	1.15378e+06	1.0227e+06	482722	546481	215166	73682	46424.2	221564	674864	599968	623923
M304T28	304.154	28.3487	6.alpha./.beta.-hydroxyoxymorphone	[M+H]+						2.17e+07	2.26309e+07	1.94851e+07	9.48148e+06	1.12482e+07	8.32968e+06	7.69569e+06	6.73598e+06	9.33825e+06	1.33706e+07	1.39117e+07	1.39143e+07
M675T148	675.266	148.28	6'-sialyl-n-acetyllactosamine	[M+H]+	HMDB0006584		Organic oxygen compounds	Organooxygen compounds	Carbohydrates and carbohydrate conjugates	2.0226e+07	1.92768e+07	1.96857e+07	3.39033e+07	3.03476e+07	2.76853e+07	2.0487e+07	1.99505e+07	1.93383e+07	2.75555e+07	2.8147e+07	2.74717e+07
M355T110	355.173	110.354	6',7'-dihydroxybergamottin	[M+H-H2O]+		C22156	Phenylpropanoids and polyketides	Coumarins and derivatives	Furanocoumarins	8.32308e+07	7.99098e+07	7.89522e+07	4.84475e+07	6.03527e+07	5.99544e+07	3.18948e+07	2.9924e+07	3.17262e+07	4.79042e+07	4.77298e+07	4.74101e+07
M191T91_2	191.143	91.3586	6h-dibenzo[b,d]pyran, 3-(1,1-dimethylbutyl)-6a,7,10,10a-tetrahydro-6,6,9-trimethyl-, (6ar,10ar)-	[M+H-C9H14]+			Organoheterocyclic compounds	Benzopyrans	1-benzopyrans	2.28067e+08	1.90776e+08	2.30683e+08	1.71155e+08	1.701e+08	1.9653e+08	1.70171e+08	1.64689e+08	7.36332e+07	2.03385e+08	2.02857e+08	2.02858e+08
M385T20_2	385.293	19.856	6h-dibenzo[b,d]pyran, 3-(1,1-dimethylheptyl)-6a,7,10,10a-tetrahydro-1-methoxy-6,6,9-trimethyl-, (6ar,10ar)-	[M+H]+			Organoheterocyclic compounds	Benzopyrans	1-benzopyrans	1.45497e+06	1.51186e+06	1.45231e+06	1.6223e+06	1.74725e+06	1.68501e+06	1.13943e+06	1.22952e+06	1.36528e+06	1.35487e+06	1.35487e+06	1.36029e+06
M479T333	479.137	332.708	6h-thieno[3,2-f][1,2,4]triazolo[4,3-a][1,4]diazepine-6-acetic acid, 4-(4-chlorophenyl)-2,3,9-trimethyl-, 1,1-dimethylethyl ester, (6r)-	[M+Na]+						1.58515e+06	1.7213e+06	1.58946e+06	1.00815e+06	1.03527e+06	904990	272509	266754	164780	936762	949325	826003
M242T55	242.102	55.4113	7-ethoxyresorufin	[M+H]+		C13630	Organoheterocyclic compounds	Benzoxazines	Phenoxazines	6.4099e+07	6.30615e+07	6.22367e+07	8.45466e+06	4.03333e+06	3.91601e+06	2.90473e+06	3.16357e+06	3.41314e+06	3.31089e+07	3.37907e+07	3.27197e+07
M177T223	177.066	223.448	7-methoxycoumarin	[M+H]+	HMDB0029758	C09268				4.18434e+06	5.45192e+06	4.30338e+06	4.3426e+06	3.71242e+06	4.30497e+06	4.00608e+06	3.235e+06	3.97887e+06	4.11557e+06	4.17692e+06	4.17728e+06
M313T303	313.101	302.782	7,2',3'-trimethoxyflavone	[M+H]+			Phenylpropanoids and polyketides	Flavonoids	O-methylated flavonoids	2.15907e+06	1.77888e+06	4.48687e+06	869702	1.2677e+06	1.0591e+06	8.15814e+06	7.59598e+06	1.24754e+07	5.11297e+06	4.57203e+06	4.58392e+06
M297T19	297.24	18.5562	7,8-dehydropregnenolone	[M+H-H2O]+			Lipids and lipid-like molecules	Steroids and steroid derivatives	Oxosteroids	1.51483e+06	1.65447e+06	1.57822e+06	1.72054e+06	1.97552e+06	1.96476e+06	1.15108e+06	1.36213e+06	1.21219e+06	1.55405e+06	1.55451e+06	1.51257e+06
M240T216	240.109	215.629	7,8-dihydrobiopterin	[M+H]+	HMDB0000038	C02953	Organoheterocyclic compounds	Pteridines and derivatives	Pterins and derivatives	4.9995e+06	5.10337e+06	5.32527e+06	5.47096e+06	5.43345e+06	5.57229e+06	5.4033e+06	8.25822e+06	5.471e+06	5.2234e+06	5.3693e+06	5.33795e+06
M343T21_2	343.131	20.5311	7,8,3',4'-tetramethoxyflavone	[M+H]+			Phenylpropanoids and polyketides	Flavonoids	O-methylated flavonoids	575345	554836	564922	779073	838403	793607	680730	622166	611487	698820	698777	684336
M269T44	269.175	43.5782	7.alpha.-hydroxydehydroepiandrosterone	[M+H-2H2O]+	HMDB0004611	C18045	Lipids and lipid-like molecules	Steroids and steroid derivatives	Androstane steroids	5.16005e+08	4.2884e+08	2.74438e+08	9.02434e+07	5.00068e+07	4.97924e+07	6.38178e+07	6.69338e+07	5.92393e+07	2.13926e+08	1.45456e+08	2.12333e+08
M617T321	617.148	321.021	8-[(2s,3r,4r,5s,6r)-3,4-dihydroxy-6-(hydroxymethyl)-5-[(2s,3r,4s,5s,6r)-3,4,5-trihydroxy-6-(hydroxymethyl)oxan-2-yl]oxyoxan-2-yl]-5,7-dihydroxy-2-(4-hydroxyphenyl)chromen-4-one	[M+Na]+			Phenylpropanoids and polyketides	Flavonoids	Flavonoid glycosides	5.08807e+06	4.44434e+06	3.80038e+06	4.74678e+06	4.86164e+06	5.12247e+06	2.01107e+06	2.23559e+06	2.43009e+06	4.59491e+06	4.20071e+06	4.58311e+06
M203T169	203.07	168.885	8-acetyl-6,7-dimethoxycoumarin	[M+H-CH2O2]+						5.0322e+07	4.89931e+07	4.5434e+07	3.39779e+07	3.26678e+07	3.14515e+07	2.57175e+07	2.58134e+07	2.56517e+07	3.71158e+07	3.6013e+07	3.60124e+07
M152T471	152.048	470.907	Acenapthylene	[M]+	HMDB0001944	C06946				6.84022e+07	6.53438e+07	1.37158e+08	3.81429e+07	4.01936e+07	1.30579e+08	5.93481e+07	4.85493e+07	4.833e+07	3.61052e+07	3.57412e+07	2.64415e+07
M211T370	210.941	370.462	Acetic acid, 2-(2,4,5-trichlorophenoxy)-, methyl ester	[M+H-C2H4O2+2i]+			Benzenoids	Benzene and substituted derivatives	Phenoxyacetic acid derivatives	2.46715e+07	2.45649e+07	2.28715e+07	1.62564e+06	1.15175e+06	1.09775e+06	1.49853e+06	935512	685737	6.4672e+06	6.60221e+06	5.4034e+06
M420T678	420.214	677.904	Acetic acid, 2-[4-[(5,6-diphenyl-2-pyrazinyl)(1-methylethyl)amino]butoxy]-	[M+H]+			Organic nitrogen compounds	Organonitrogen compounds	Amines	885426	1.20157e+06	883265	680929	855886	1.34365e+06	1.55526e+06	773787	824172	842594	831778	831818
M204T288	204.123	288.367	Acetylcarnitine	[M+H]+		C02571	Lipids and lipid-like molecules	Fatty Acyls	Fatty acid esters	1.02822e+06	809601	663037	5.89655e+06	6.76261e+06	5.21845e+06	151539	2.87637e+06	2.87637e+06	2.17989e+06	2.02625e+06	2.17937e+06
M266T107	266.173	106.655	Acridine orange	[M+H]+		C19315	Organoheterocyclic compounds	Quinolines and derivatives	Benzoquinolines	2.49194e+06	2.20154e+06	1.95539e+06	1.40981e+06	1.43225e+06	1.07927e+06	1.40457e+06	1.47606e+06	1.44668e+06	1.3279e+06	822865	1.32883e+06
M136T143	136.062	143.172	Adenine	[M+H]+	HMDB0000034	C00147	Organoheterocyclic compounds	Imidazopyrimidines	Purines and purine derivatives	2.04741e+09	2.1317e+09	2.06136e+09	1.95881e+09	1.91522e+09	1.98166e+09	1.40398e+09	1.33894e+09	1.4704e+09	1.93628e+09	1.89451e+09	1.93631e+09
M268T152	268.104	152.182	Adenosine	[M+H]+	HMDB0000050	C00212	Nucleosides, nucleotides, and analogues	Purine nucleosides		1.05427e+08	1.03156e+08	1.0031e+08	1.38273e+08	1.40649e+08	1.3723e+08	2.41839e+08	2.2928e+08	2.40254e+08	1.73106e+08	1.7322e+08	1.69729e+08
M330T270	330.058	270.344	Adenosine 3'-monophosphate	(M+H-H2O)+	HMDB0003540	C01367	Nucleosides, nucleotides, and analogues	Ribonucleoside 3'-phosphates		3.20693e+06	2.63212e+06	2.71002e+06	2.06017e+06	1.69203e+06	1.83295e+06	7.91433e+06	9.53782e+06	8.25198e+06	5.42991e+06	5.3308e+06	5.42907e+06
M330T226	330.06	225.79	Adenosine 3',5'-cyclic monophosphate	[M+H]+	HMDB0000058	C00575	Nucleosides, nucleotides, and analogues	Purine nucleotides	Cyclic purine nucleotides	3.21635e+06	2.89816e+06	2.76372e+06	7.66206e+06	7.67228e+06	7.51901e+06	6.88272e+06	6.65554e+06	6.71983e+06	6.89422e+06	6.47132e+06	6.92187e+06
M335T233	335.074	232.932	Aflatoxin b1	[M+Na]+	HMDB0006552	C06800	Phenylpropanoids and polyketides	Coumarins and derivatives	Furanocoumarins	5.94654e+07	4.38196e+07	3.53049e+07	3.5469e+07	2.76416e+07	2.73201e+07	1.2623e+07	1.11299e+07	1.18309e+07	3.39159e+07	2.89543e+07	2.8935e+07
M315T105	315.105	105.352	Aflatoxin b2	[M+H]+	HMDB0035208	C16753	Phenylpropanoids and polyketides	Coumarins and derivatives	Furanocoumarins	5.7631e+07	5.74091e+07	5.75715e+07	4.33255e+07	4.29082e+07	4.23608e+07	5.84715e+07	6.19857e+07	5.96223e+07	5.48731e+07	5.4879e+07	5.36074e+07
M351T368	351.069	368.499	Aflatoxin g1	[M+Na]+	HMDB0030474	C16755	Phenylpropanoids and polyketides	Coumarins and derivatives	Furanocoumarins	2.30915e+07	1.59612e+07	2.46913e+07	1.62797e+07	1.14556e+07	1.22047e+07	1.53483e+07	1.61694e+07	1.66084e+07	1.4268e+07	1.56397e+07	1.56202e+07
M161T325	161.093	324.933	Ala-Ala	[M+H]+	HMDB0000303	C00398	Organoheterocyclic compounds	Indoles and derivatives	Tryptamines and derivatives	8.52105e+06	7.677e+06	8.21911e+06	1.68194e+07	1.6393e+07	1.57651e+07	3.80371e+07	3.7307e+07	3.56815e+07	2.4536e+07	2.40179e+07	2.40112e+07
M393T322	393.225	322.082	Ala-Phe-Arg	[M+H]+			Organic acids and derivatives	Carboxylic acids and derivatives	Amino acids, peptides, and analogues	1.52086e+06	1.60924e+06	1.23923e+06	5.88854e+06	5.88915e+06	5.40806e+06	1.2421e+06	1.19996e+06	1.29531e+06	3.4427e+06	2.7961e+06	2.80366e+06
M197T27	197.132	27.1619	Alantolactone	[M+H-2H2O]+		C09289	Lipids and lipid-like molecules	Prenol lipids	Terpene lactones	2.69076e+07	2.6372e+07	2.50139e+07	2.38162e+07	2.45435e+07	2.59404e+07	2.03244e+07	2.07406e+07	2.0976e+07	2.39156e+07	2.35699e+07	2.3916e+07
M298T153_2	298.09	152.843	Albendazole sulfone	[M+H]+	HMDB0060561	C16626	Organoheterocyclic compounds	Benzimidazoles	2-benzimidazolylcarbamic acid esters	8.68889e+08	8.99268e+08	9.65991e+08	6.83951e+08	7.26239e+08	7.20466e+08	1.70642e+09	1.69402e+09	1.68803e+09	1.13918e+09	1.19069e+09	1.19097e+09
M481T151	481.168	150.916	Albiflorin	[M+H]+		C17457	Lipids and lipid-like molecules	Prenol lipids	Terpene glycosides	3.20809e+07	3.17483e+07	3.51417e+07	1.81552e+07	1.50241e+07	1.39983e+07	5.88396e+06	8.97328e+06	9.51021e+06	1.7924e+07	1.88026e+07	1.7916e+07
M607T25	607.291	25.0749	Aloeemodin	[M+H]+		C09391				6.19364e+08	5.47174e+08	5.70685e+08	1.10787e+09	1.16975e+09	1.22644e+09	7.46337e+08	7.93316e+08	7.17351e+08	8.25736e+08	8.35603e+08	8.25848e+08
M377T130	377.134	130.221	Aloesin	[M+H-H2O]+		C08994	Organic oxygen compounds	Organooxygen compounds	Carbohydrates and carbohydrate conjugates	4.9239e+07	2.8442e+07	4.43922e+07	1.3324e+07	1.12973e+07	1.02186e+07	6.93192e+06	5.97916e+06	5.93448e+06	1.09133e+07	1.15751e+07	1.09056e+07
M751T216	751.474	216.314	Alpha-hederin	[M+H]+		C08954	Lipids and lipid-like molecules	Prenol lipids	Triterpenoids	1.78617e+06	1.67755e+06	1.69945e+06	721841	647552	715342	501278	528358	545177	986994	975533	976947
M525T161	525.231	161.245	Amcinonide	[M+Na]+	HMDB0014433		Lipids and lipid-like molecules	Steroids and steroid derivatives	Pregnane steroids	1.99197e+08	1.89826e+08	1.92745e+08	1.16626e+08	8.77983e+07	7.78648e+07	5.31109e+07	5.21192e+07	5.47131e+07	1.31924e+08	1.23082e+08	1.22673e+08
M146T337	146.093	336.619	Anabasine	[M+H-NH3]+	HMDB0004350	C06180	Alkaloids and derivatives			2.82345e+07	2.67144e+07	2.77453e+07	3.10224e+07	3.07315e+07	3.00683e+07	2.33815e+07	2.31879e+07	2.37958e+07	2.79542e+07	2.79643e+07	2.67038e+07
M489T185	489.231	185.242	Androstan-3-ol-17-one 3-glucuronide	[M+Na]+	HMDB0004484	C11136	Lipids and lipid-like molecules	Steroids and steroid derivatives	Steroidal glycosides	2.73e+06	2.3445e+06	2.50595e+06	794208	680859	859301	200180	293012	196579	1.0446e+06	902293	932018
M523T27	523.246	27.0614	Angeloylgomisin h	[M+Na]+			Phenylpropanoids and polyketides	Tannins	Hydrolyzable tannins	6.29236e+06	8.40239e+06	9.85043e+06	1.04648e+07	1.25918e+07	1.19312e+07	1.03764e+07	1.03764e+07	1.03764e+07	1.01351e+07	1.01376e+07	9.49762e+06
M94T608	94.065	608.158	Aniline	[M+H]+	HMDB0003012	C00292	Benzenoids	Benzene and substituted derivatives	Aniline and substituted anilines	1.14722e+07	1.54423e+07	9.66537e+06	3.98802e+06	1.61846e+07	1.70163e+07	1.97567e+07	2.43819e+07	2.03552e+07	2.65902e+07	2.51747e+07	2.53137e+07
M351T257	351.108	257.197	Anisatin	[M+Na]+		C09294	Lipids and lipid-like molecules	Prenol lipids	Terpene lactones	1.51732e+06	1.09667e+06	911779	5.73882e+06	6.19786e+06	5.62299e+06	3.47337e+06	4.39822e+06	3.5679e+06	4.66693e+06	4.55527e+06	4.67143e+06
M266T478	266.16	478.018	Anisomycin	[M+H]+		C11281	Benzenoids	Phenol ethers	Anisoles	1.83547e+07	1.71115e+07	1.80622e+07	9.34987e+06	9.13853e+06	9.03594e+06	1.84528e+07	1.80726e+07	1.67059e+07	1.99293e+07	1.89642e+07	1.99291e+07
M476T311_1	476.117	311.236	Antibiotic k 252b	[M+Na]+			Organoheterocyclic compounds	Indoles and derivatives	Carbazoles	1.04756e+07	1.02902e+07	9.43047e+06	1.61659e+06	1.26173e+06	1.41525e+06	5.37205e+06	4.70996e+06	4.89973e+06	7.26785e+06	6.22755e+06	7.26765e+06
M189T157	189.091	156.591	Antipyrine	[M+H]+	HMDB0015503	C13244	Organoheterocyclic compounds	Azoles	Pyrazoles	4.4449e+07	4.95023e+07	3.98157e+07	3.18752e+07	2.96792e+07	2.96366e+07	1.4967e+07	1.61898e+07	1.55979e+07	3.14326e+07	3.15382e+07	3.00405e+07
M455T405_3	455.116	404.995	Apigenin 7-glucoside	[M+Na]+	HMDB0037340	C04608	Phenylpropanoids and polyketides	Flavonoids	Flavonoid glycosides	1.01708e+09	1.03864e+09	1.02785e+09	1.38271e+09	1.37033e+09	1.32582e+09	1.07382e+09	1.03954e+09	1.0648e+09	1.19004e+09	1.19245e+09	1.19004e+09
M565T185	565.168	185.177	Apiin	[M+H]+	HMDB0031342	C04858	Phenylpropanoids and polyketides	Flavonoids	Flavonoid glycosides	1.97611e+07	1.95414e+07	1.74244e+07	8.46816e+06	9.43673e+06	7.87458e+06	4.26927e+06	3.77906e+06	3.74242e+06	1.09313e+07	9.90914e+06	9.92539e+06
M357T139	357.232	138.588	Arachidonyl trifluoromethyl ketone	[M+H]+		C01397	Organic oxygen compounds	Organooxygen compounds	Carbonyl compounds	2.40139e+07	2.36768e+07	2.5463e+07	242643	70392.4	104328	7.94353e+06	7.94353e+06	7.94353e+06	4.73936e+06	4.74387e+06	4.50787e+06
M557T217	557.199	217.352	Arctiin	[M+Na]+		C16915				2.25106e+07	2.18323e+07	1.89735e+07	7.38645e+06	6.10492e+06	5.79179e+06	4.73295e+06	4.71681e+06	4.26253e+06	1.09861e+07	1.02477e+07	1.02302e+07
M175T532	175.119	531.784	Arginine	[M+H]+	HMDB0000517	C00062	Organic acids and derivatives	Carboxylic acids and derivatives	Amino acids, peptides, and analogues	1.80866e+08	1.26059e+08	1.36721e+08	1.13386e+08	1.32718e+08	1.38008e+08	2.25607e+08	2.27031e+08	1.96327e+08	1.6518e+08	1.02862e+08	1.33224e+08
M291T269	291.105	268.994	Argininosuccinic acid	[M+H]+	HMDB0000052	C03406	Organic acids and derivatives	Carboxylic acids and derivatives	Amino acids, peptides, and analogues	1.85948e+08	6.47378e+07	6.74717e+07	4.4013e+08	4.29362e+08	4.29907e+08	4.82852e+08	4.99893e+08	4.58158e+08	4.07447e+08	4.09778e+08	3.45401e+08
M294T256	294.073	255.783	Aristolactam	[M+H]+						1.05733e+07	1.26234e+07	1.56503e+07	2.46685e+07	2.17905e+07	2.08844e+07	1.39369e+07	5.92699e+06	4.69781e+06	9.77543e+06	9.33003e+06	9.28467e+06
M489T143	489.357	143.215	Asiatic acid	[M+H]+	HMDB0035782	C08617	Lipids and lipid-like molecules	Prenol lipids	Triterpenoids	2.61102e+07	1.39397e+07	1.51291e+07	1.10894e+07	1.17623e+07	1.21996e+07	6.98057e+06	8.9264e+06	7.70023e+06	1.44796e+07	1.41804e+07	1.41826e+07
M209T153	209.154	153.189	Asn-Arg-Lys	[M+2H]2+			Organic acids and derivatives	Carboxylic acids and derivatives	Amino acids, peptides, and analogues	4.83419e+07	4.38609e+07	5.45855e+07	4.60422e+07	4.62561e+07	5.33216e+07	5.10075e+07	5.61312e+07	4.83475e+07	5.81295e+07	5.33467e+07	5.34021e+07
M295T108	295.124	108.233	Aspartame	[M+H]+		C11045	Organic acids and derivatives	Carboxylic acids and derivatives	Amino acids, peptides, and analogues	3.93191e+07	5.52038e+07	5.69837e+07	4.06278e+07	4.23279e+07	5.6275e+07	6.59341e+07	4.98006e+07	4.30632e+07	3.38704e+07	4.00948e+07	4.04149e+07
M451T274	451.123	274.046	Astilbin	[M+H]+	HMDB0033850	C17449	Phenylpropanoids and polyketides	Flavonoids	Flavonoid glycosides	6.21982e+06	5.14618e+06	4.66417e+06	3.95428e+06	4.49622e+06	4.36015e+06	4.76524e+06	4.64565e+06	4.30374e+06	4.70329e+06	3.04521e+06	4.94604e+06
M449T146	449.108	145.805	Astragalin	[M+H]+	HMDB0037429	C12249	Phenylpropanoids and polyketides	Flavonoids	Flavonoid glycosides	1.02994e+08	9.10208e+07	5.25707e+07	6.66444e+07	6.94013e+07	6.97254e+07	3.86512e+07	4.08806e+07	4.0372e+07	7.39925e+07	7.2078e+07	7.20493e+07
M541T217	541.226	216.999	Atorvastatin	[M+H-H2O]+	HMDB0005006	C06834	Organoheterocyclic compounds	Pyrroles	Substituted pyrroles	7.27915e+07	6.83055e+07	5.53021e+07	2.42221e+07	1.88758e+07	1.80126e+07	1.63465e+07	1.64628e+07	1.6344e+07	3.81285e+07	3.50505e+07	3.51169e+07
M367T300	367.1	299.55	Atovaquone	[M+H]+	HMDB0015249	C06835	Benzenoids	Naphthalenes	Naphthoquinones	6.51802e+06	6.05357e+06	5.31571e+06	3.70712e+06	3.85884e+06	3.73969e+06	3.27002e+06	2.57773e+06	2.00652e+06	3.85216e+06	3.63046e+06	3.65028e+06
M369T154	369.116	154.176	Aucubin	[M+Na]+		C09771	Lipids and lipid-like molecules	Prenol lipids	Terpene glycosides	1.27736e+07	1.32599e+07	1.29673e+07	1.07083e+07	9.71689e+06	1.03914e+07	1.40591e+07	1.34341e+07	1.36436e+07	1.31429e+07	1.3146e+07	1.33834e+07
M619T256	619.127	255.875	Auranofin	[M+H-C2H4O2]+	HMDB0015130	C06836	Organic acids and derivatives	Carboxylic acids and derivatives	Tetracarboxylic acids and derivatives	1.77793e+07	1.50579e+07	1.07042e+07	1.38919e+07	1.35679e+07	1.13976e+07	8.72194e+06	9.20349e+06	8.76517e+06	1.43099e+07	1.34378e+07	1.34636e+07
M435T282	435.092	282.442	Avicularin	[M+H]+			Phenylpropanoids and polyketides	Flavonoids	Flavonoid glycosides	6.14255e+06	6.79559e+06	6.32809e+06	4.46121e+06	4.06805e+06	4.04306e+06	2.59587e+06	3.2875e+06	2.99781e+06	5.06914e+06	4.91847e+06	4.97764e+06
M609T172	609.216	171.571	Baccatin iii	[M+Na]+		C11900	Lipids and lipid-like molecules	Prenol lipids	Diterpenoids	7.04162e+06	5.17301e+06	5.46366e+06	5.73775e+06	6.27498e+06	2.88318e+06	3.93862e+06	3.44364e+06	5.22851e+06	4.6423e+06	4.12533e+06	4.23591e+06
M455T27	455.352	27.0556	Bacoside a3	[M+H-C17H30O15]+			Lipids and lipid-like molecules	Prenol lipids	Triterpenoids	2.00266e+07	1.99531e+07	1.54372e+07	2.14475e+07	2.15211e+07	2.04353e+07	1.85965e+07	2.06038e+07	1.98741e+07	2.26553e+07	2.22443e+07	2.26412e+07
M669T393	669.185	393.381	Becatecarin	[M+H]+			Organoheterocyclic compounds	Indoles and derivatives	Carbazoles	909659	942746	899941	1.28152e+06	1.01215e+06	1.22374e+06	644607	656448	671836	914206	896040	895530
M409T123	409.183	123.249	Beclomethasone	[M+H]+	HMDB0013609	C06842	Lipids and lipid-like molecules	Steroids and steroid derivatives	Hydroxysteroids	3.50903e+08	4.88154e+08	3.25893e+08	1.65265e+08	1.69263e+08	2.08815e+08	1.59617e+08	1.00754e+08	1.74003e+08	1.38016e+08	1.45953e+08	1.3628e+08
M473T329	473.2	329.415	Benzeneacetamide, n-[(1s)-2-[[(3s)-2,3-dihydro-1-methyl-2-oxo-5-phenyl-1h-1,4-benzodiazepin-3-yl]amino]-1-methyl-2-oxoethyl]-3,5-difluoro-	[M+H-H2O]+			Organic acids and derivatives	Carboxylic acids and derivatives	Amino acids, peptides, and analogues	4.2945e+07	3.55115e+07	2.31865e+07	1.30602e+07	1.40686e+07	1.45755e+07	4.89384e+06	4.28797e+06	4.4477e+06	1.54727e+07	1.44134e+07	1.40223e+07
M503T154	503.189	154.178	Benzenepropanoic acid, 5-(3-carboxybenzoyl)-2-[[(5e)-6-(4-methoxyphenyl)-5-hexen-1-yl]oxy]-	[M+H]+			Benzenoids	Benzene and substituted derivatives	Benzophenones	3.01072e+07	2.54502e+07	1.87021e+07	1.94286e+07	1.9428e+07	1.69754e+07	8.62184e+06	9.3859e+06	9.96008e+06	2.14231e+07	2.00997e+07	1.89023e+07
M138T116	138.055	116.007	Benzocaine	[M+H-C2H4]+	HMDB0004992	C07527	Benzenoids	Benzene and substituted derivatives	Benzoic acids and derivatives	2.39304e+07	2.33738e+07	2.24381e+07	1.8914e+07	1.93604e+07	2.03974e+07	2.76315e+07	2.56193e+07	2.7616e+07	2.28745e+07	2.28788e+07	2.26647e+07
M571T256	571.236	256.475	Benzoylstaurosporine	[M+H]+			Organoheterocyclic compounds	Indoles and derivatives	Carbazoles	2.24164e+06	1.80144e+06	4.90786e+06	2.38711e+06	807272	1.55952e+06	1.5029e+06	1.06565e+06	973496	2.9936e+06	2.48729e+06	2.43229e+06
M91T28	91.0542	28.3858	Benzyl alcohol	[M+H-H2O]+	HMDB0003119	C00556	Benzenoids	Benzene and substituted derivatives	Benzyl alcohols	6.25974e+07	6.50353e+07	5.48485e+07	6.04428e+07	5.74061e+07	5.74578e+07	4.85931e+07	5.61797e+07	5.69254e+07	6.09467e+07	6.22853e+07	6.28633e+07
M339T18	339.157	17.928	Bergamotin	[M+H]+		C22152	Lipids and lipid-like molecules	Prenol lipids	Terpene lactones	4.42618e+06	4.50153e+06	4.21447e+06	4.56302e+06	4.46824e+06	4.57757e+06	5.33684e+06	5.72494e+06	5.63845e+06	4.53474e+06	4.48232e+06	4.48026e+06
M203T235	203.053	235.05	Bergaptol	[M+H]+	HMDB0013679	C00758	Phenylpropanoids and polyketides	Coumarins and derivatives	Furanocoumarins	9.23571e+07	9.12182e+07	7.4705e+07	3.32084e+07	3.00181e+07	3.06831e+07	3.81668e+07	3.14128e+07	3.2041e+07	5.36137e+07	5.03767e+07	5.04541e+07
M331T128	331.173	128.454	Bestatin	[M+Na]+		C00732	Organic acids and derivatives	Peptidomimetics	Hybrid peptides	1.40014e+07	1.39939e+07	1.22575e+07	5.13177e+06	4.98462e+06	5.64177e+06	3.69877e+06	4.35111e+06	4.38026e+06	5.81175e+06	5.81328e+06	5.46846e+06
M118T250	118.086	249.993	Betaine	[M+H]+	HMDB0000043	C00719	Organic acids and derivatives	Carboxylic acids and derivatives	Amino acids, peptides, and analogues	1.03139e+09	8.61727e+08	8.6438e+08	8.24616e+08	8.40892e+08	8.54645e+08	8.53352e+08	8.27495e+08	8.61235e+08	9.47348e+08	8.7703e+08	8.77858e+08
M457T20	457.35	20.4886	Betulinic acid	[M+H]+	HMDB0030094	C08619	Lipids and lipid-like molecules	Prenol lipids	Triterpenoids	778913	747755	855962	1.26145e+06	1.14985e+06	994391	757202	626269	780354	816327	831387	816446
M368T174	368.132	174.01	Bicuculline	[M+H]+		C09364				1.62753e+06	1.72033e+06	1.58155e+06	1.00141e+06	983517	1.01709e+06	406787	571549	382557	1.07232e+06	992804	997796
M585T197	585.289	197.078	Bilirubin	[M+H]+	HMDB0000054	C00486	Organoheterocyclic compounds	Tetrapyrroles and derivatives	Bilirubins	1.28574e+06	750439	477115	368091	187077	365347	418910	418910	418910	500213	347289	355708
M373T156	373.183	155.957	Biocytin	[M+H]+	HMDB0003134	C05552	Organic acids and derivatives	Carboxylic acids and derivatives	"Amino acids, peptides, and analogues"	3.27072e+07	3.10949e+07	3.48009e+07	1.42856e+07	1.73949e+07	1.76256e+07	2.42154e+07	2.39028e+07	2.53814e+07	3.21052e+07	3.26462e+07	3.29632e+07
M503T144	503.373	143.807	Bis(2,2,6,6-tetramethyl-4-piperidyl) sebacate	[M+Na]+			Lipids and lipid-like molecules	Fatty Acyls	Fatty acid esters	2.17849e+07	2.15294e+07	1.89601e+07	2.22511e+07	1.89071e+07	1.61049e+07	1.15627e+07	1.05532e+07	1.07464e+07	2.36326e+07	2.36691e+07	2.2404e+07
M221T115	221.19	115.44	Bisabolol oxide a	[M+H-H2O]+		C16773				1.58922e+08	1.6552e+08	2.21189e+08	1.70678e+08	1.67455e+08	1.67944e+08	1.1623e+08	1.68349e+08	1.14923e+08	1.32528e+08	1.30468e+08	1.30438e+08
M413T104	413.215	104.082	Bisindolylmaleimide i	[M+H]+		C11238	Organoheterocyclic compounds	Indoles and derivatives	N-alkylindoles	8.90843e+07	8.81958e+07	9.29675e+07	5.91281e+07	4.43504e+07	6.31005e+07	5.40433e+07	6.42404e+07	6.05641e+07	6.65338e+07	6.64507e+07	6.64266e+07
M229T303	229.118	302.531	Bisphenol a	[M+H]+	HMDB0032133	C13624	Benzenoids	Benzene and substituted derivatives	Diphenylmethanes	9.40953e+06	7.63935e+06	7.82225e+06	1.21435e+07	1.41139e+07	1.29167e+07	1.53677e+07	1.7444e+07	1.63813e+07	1.54081e+07	1.49859e+07	1.50026e+07
M237T192	237.196	192.476	Bupirimate	[M+H-O3S]+		C18776	Organoheterocyclic compounds	Diazines	Pyrimidines and pyrimidine derivatives	3.04768e+07	3.04766e+07	2.95882e+07	7.52425e+06	7.05022e+06	3.93456e+06	1.0192e+07	8.00115e+06	1.0933e+07	1.5274e+07	1.52853e+07	1.54993e+07
M333T324_2	333.116	323.899	Butamifos	[M+H]+		C11022	Benzenoids	Benzene and substituted derivatives	Nitrobenzenes	2.34353e+06	1.88868e+06	1.35501e+06	5.29816e+06	5.15474e+06	4.02359e+06	6.07208e+06	5.97504e+06	6.8972e+06	7.10814e+06	6.54291e+06	6.63186e+06
M163T138	163.039	137.692	Butein	[M+H-C6H6O2]+		C08578	Phenylpropanoids and polyketides	Linear 1,3-diarylpropanoids	Chalcones and dihydrochalcones	7.75352e+06	1.34061e+07	6.51161e+06	7.63026e+06	7.00267e+06	7.31171e+06	2.88268e+06	2.48143e+06	2.46401e+06	6.77058e+06	6.7705e+06	6.70585e+06
M156T28	156.138	27.6636	Butylate	[M+H-C2H6S]+		C14323	Organosulfur compounds	Thiocarbonyl compounds	Thiocarbamic acid derivatives	2.96636e+07	2.85526e+07	2.61694e+07	2.29238e+07	2.2589e+07	2.43629e+07	2.02596e+07	2.16719e+07	2.00406e+07	2.35682e+07	2.4941e+07	2.359e+07
M181T244	181.028	243.514	Caffeate	[M+H]+	HMDB0125102	C01481	Phenylpropanoids and polyketides	Cinnamic acids and derivatives	Hydroxycinnamic acids and derivatives	3.31878e+08	3.82861e+08	4.07056e+08	4.19211e+08	4.73322e+08	2.63097e+08	3.48097e+08	5.42495e+08	3.65738e+08	3.71743e+08	4.68558e+08	3.90334e+08
M349T324_2	349.139	324.213	Camptothecin	[M+H]+		C01897				8.42085e+06	8.33162e+06	7.98926e+06	8.20593e+06	8.0749e+06	8.15485e+06	8.37416e+06	8.26698e+06	8.09209e+06	8.33815e+06	8.16615e+06	8.15762e+06
M423T316	423.147	315.837	Candesartan cilexetil	[M+H-C9H16O4]+		C07709	Benzenoids	Benzene and substituted derivatives	Biphenyls and derivatives	1.19996e+07	1.22931e+07	1.18922e+07	6.05448e+06	1.32348e+07	6.55548e+06	3.72923e+06	3.46368e+06	3.93664e+06	8.65671e+06	8.06705e+06	8.05888e+06
M168T39	168.065	39.3783	Carbazole	[M+H]+		C08060	Organoheterocyclic compounds	Indoles and derivatives	Carbazoles	1.39468e+07	1.00755e+07	1.06559e+07	1.60623e+07	9.09911e+06	5.94813e+06	3.31789e+06	1.60209e+06	2.2545e+06	1.00244e+07	9.96713e+06	1.11797e+07
M162T335	162.112	335.252	Carnitine	[M+H]+		C00487	Organic nitrogen compounds	Organonitrogen compounds	Quaternary ammonium salts	2.90264e+07	2.82754e+07	2.82343e+07	1.42814e+08	1.41051e+08	1.40909e+08	7.32268e+06	7.25691e+06	7.12105e+06	5.71637e+07	5.71667e+07	5.62602e+07
M313T618	313.177	618.112	Carnosol	[M+H-H2O]+	HMDB0002121	C09069	Lipids and lipid-like molecules	Prenol lipids	Terpene lactones	3.59659e+07	3.01976e+07	3.74986e+07	3.05287e+07	3.665e+07	4.44642e+07	3.62945e+07	3.094e+07	3.43196e+07	2.01852e+07	2.7607e+07	2.75868e+07
M190T34	190.097	33.5474	Castanospermine	[M+H]+		C02256				8.04021e+06	7.78683e+06	7.79046e+06	170861	1.11357e+07	9.18038e+06	5.54397e+06	4.38139e+06	4.60921e+06	7.47104e+06	7.47069e+06	7.76808e+06
M149T27_2	149.132	27.2318	Cedrol	[M+H-C4H10O]+		C09631	Lipids and lipid-like molecules	Prenol lipids	Sesquiterpenoids	4.31702e+07	3.89277e+07	4.36375e+07	3.27309e+07	3.34952e+07	3.59788e+07	2.64991e+07	2.64449e+07	3.10462e+07	3.29976e+07	3.18065e+07	3.173e+07
M551T27	551.424	26.6468	Celaxanthin	[M+H]+			Lipids and lipid-like molecules	Prenol lipids	Tetraterpenoids	3.91381e+08	3.65308e+08	3.8553e+08	4.60433e+08	4.50172e+08	4.76085e+08	4.15541e+08	3.97044e+08	3.96301e+08	4.18855e+08	4.20995e+08	4.18847e+08
M492T318	492.318	318.342	Cevadine	[M+H-C5H8O2]+			Lipids and lipid-like molecules	Steroids and steroid derivatives	Steroidal alkaloids	4.40447e+06	4.36964e+06	4.32959e+06	3.72976e+06	7.28832e+06	6.776e+06	805900	1.44928e+06	922001	3.71758e+06	4.0858e+06	4.08654e+06
M131T185	131.049	185.435	Chalcone	[M+H-C6H6]+	HMDB0003066	C01484	Phenylpropanoids and polyketides	Linear 1,3-diarylpropanoids	Chalcones and dihydrochalcones	1.42662e+07	1.32521e+07	1.21665e+07	1.01047e+07	1.03556e+07	1.02186e+07	7.49996e+06	9.85704e+06	7.45661e+06	1.04395e+07	1.03314e+07	1.01825e+07
M457T271_1	457.074	270.947	Chicoric acid	[M+H-H2O]+			Organic acids and derivatives	Carboxylic acids and derivatives	Tetracarboxylic acids and derivatives	1.2468e+07	5.75018e+06	4.53347e+06	5.22473e+06	1.26321e+07	6.19462e+06	3.63854e+06	3.26834e+06	3.48654e+06	5.56736e+06	5.10182e+06	4.96526e+06
M323T75	323.124	75.1332	Chitobiose	[M+H-H2O]+	HMDB0003556	C01674	Organic oxygen compounds	Organooxygen compounds	Carbohydrates and carbohydrate conjugates	3.40273e+07	4.3476e+07	3.00253e+07	6.43771e+06	8.36683e+06	8.58894e+06	6.29442e+06	6.53848e+06	6.03202e+06	1.95312e+07	2.07717e+07	1.95862e+07
M543T192	543.241	191.994	Chloramphenicol palmitate	[M+H-H2O]+		C11726	Benzenoids	Benzene and substituted derivatives	Nitrobenzenes	9.1371e+07	8.7239e+07	7.38709e+07	3.46995e+07	2.86929e+07	2.30767e+07	1.14916e+07	1.08672e+07	1.18058e+07	4.17436e+07	3.46299e+07	4.23128e+07
M505T170	505.205	170.056	Chlorhexidine	[M+H]+	HMDB0015016	C06902	Benzenoids	Benzene and substituted derivatives	Halobenzenes	6.6442e+07	5.24308e+07	3.37817e+07	3.29323e+07	3.05458e+07	2.756e+07	1.10524e+07	1.22227e+07	1.18041e+07	3.4112e+07	2.9372e+07	3.10269e+07
M427T152	427.173	151.623	Chlormadinone acetate	[M+Na]+		C12729	Lipids and lipid-like molecules	Steroids and steroid derivatives	Pregnane steroids	7.32874e+07	7.58128e+07	7.45554e+07	4.26992e+07	3.70426e+07	3.72141e+07	3.88922e+07	3.59081e+07	3.62642e+07	5.55386e+07	5.2954e+07	5.28824e+07
M357T394_2	357.056	393.873	Chlorophacinone	[M+H-H2O]+		C18514	Benzenoids	Benzene and substituted derivatives	Diphenylmethanes	4.76175e+06	4.83759e+06	4.70895e+06	3.94894e+06	3.67001e+06	3.47724e+06	4.55122e+06	4.63213e+06	4.60797e+06	4.54813e+06	4.37529e+06	4.50376e+06
M104T284	104.107	283.869	Choline	[M]+	HMDB0000097	C00114	Organic nitrogen compounds	Organonitrogen compounds	Quaternary ammonium salts	3.83353e+10	3.5698e+10	3.65824e+10	3.40272e+10	3.56078e+10	3.77289e+10	3.67494e+10	3.52083e+10	3.56327e+10	3.60471e+10	3.59916e+10	3.60472e+10
M262T475	262.051	475.393	Cidofovir	[M+H-H2O]+	HMDB0014513	C06909	Organoheterocyclic compounds	Diazines	Pyrimidines and pyrimidine derivatives	1.38695e+07	1.18182e+07	1.20874e+07	3.89978e+06	3.93972e+06	4.33875e+06	2.07412e+06	1.81714e+06	1.47202e+06	5.11761e+06	5.12073e+06	4.27996e+06
M381T99	381.152	99.0683	Cilastatin	[M+Na]+	HMDB0015535	C01675	Organic acids and derivatives	Carboxylic acids and derivatives	Amino acids, peptides, and analogues	1.62144e+07	8.2289e+06	1.68494e+07	1.57014e+07	1.1525e+07	7.81484e+06	1.07388e+07	1.07675e+07	8.43084e+06	9.3458e+06	8.32381e+06	8.2687e+06
M307T329_1	307.1	328.754	Cimifugin	[M+H]+		C09000	Organoheterocyclic compounds	Benzopyrans	1-benzopyrans	1.80453e+08	1.84426e+08	1.84909e+08	1.28768e+08	1.25365e+08	1.20358e+08	1.73755e+08	1.77369e+08	1.768e+08	1.83103e+08	1.73009e+08	1.8336e+08
M365T115	365.232	114.931	Cinobufagin	[M+H-C2H6O3]+		C16931	Lipids and lipid-like molecules	Steroids and steroid derivatives	Steroid lactones	1.32717e+07	1.24647e+07	1.26241e+07	1.14552e+07	1.22181e+07	4.80196e+06	8.31592e+06	1.02808e+07	9.6785e+06	1.21882e+07	1.15489e+07	1.15413e+07
M263T236_2	263.061	236.21	Cinoxacin	[M+H]+	HMDB0014965	C08052	Organoheterocyclic compounds	Diazanaphthalenes	Benzodiazines	6.91234e+07	1.20443e+07	8.39449e+07	7.12394e+07	6.43961e+07	6.56485e+07	6.37272e+07	6.44846e+07	6.40534e+07	5.89163e+07	6.47826e+07	5.9099e+07
M332T266	332.134	265.822	Ciprofloxacin	[M+H]+	HMDB0014677	C05349	Organoheterocyclic compounds	Quinolines and derivatives	Quinoline carboxylic acids	2.79032e+07	7.56625e+07	7.38867e+07	3.69437e+07	3.68104e+07	3.64624e+07	2.84719e+07	2.63272e+07	2.73843e+07	4.72814e+07	4.66818e+07	4.66768e+07
M337T295	337.089	294.913	Cirsimaritin	[M+Na]+		C17785	Phenylpropanoids and polyketides	Flavonoids	O-methylated flavonoids	5.22497e+08	6.15647e+08	5.1969e+08	4.49098e+08	3.74832e+08	4.13192e+08	3.37657e+08	3.26943e+08	3.29922e+08	4.43635e+08	4.43621e+08	4.27925e+08
M321T26	321.315	26.4218	Cis-13-docosenoic acid	[M+H-H2O]+	HMDB0002068	C08316	Lipids and lipid-like molecules	Fatty Acyls	Fatty acids and conjugates	1.52069e+07	1.49926e+07	1.47061e+07	1.36882e+07	1.44515e+07	1.47237e+07	1.32667e+07	1.1144e+07	1.28933e+07	1.39301e+07	1.39265e+07	1.37083e+07
M293T27	293.284	27.0519	Cis-13-eicosenoic acid	[M+H-H2O]+	HMDB0035159		Lipids and lipid-like molecules	Fatty Acyls	Fatty acids and conjugates	6.36799e+07	6.99178e+07	6.75415e+07	4.93549e+07	5.14897e+07	5.01982e+07	4.57053e+07	4.28971e+07	4.64145e+07	4.89666e+07	4.89825e+07	4.72875e+07
M107T80	107.085	80.3246	Cis-jasmone	[M+H-C3H6O]+	HMDB0035601	C08490	Organic oxygen compounds	Organooxygen compounds	Carbonyl compounds	1.95139e+07	1.47942e+07	1.44985e+07	1.29524e+07	1.32197e+07	1.09067e+07	1.21948e+07	1.10108e+07	1.09483e+07	1.41107e+07	1.37116e+07	1.41222e+07
M325T82	325.176	82.2665	Citalopram	[M+H]+	HMDB0005038	C07572	Benzenoids	Benzene and substituted derivatives	Phenylbutylamines	2.87586e+07	4.80242e+07	3.03114e+07	957245	1.40135e+06	2.44342e+06	1.18505e+07	279383	115201	1.15129e+07	1.17287e+07	1.17308e+07
M233T262_3	233.063	261.681	Citrinin	[M+H-H2O]+	HMDB0041857	C16765				9.12762e+09	9.65298e+09	8.99498e+09	6.72753e+09	6.82634e+09	3.11156e+09	4.2735e+09	4.10894e+09	3.54599e+09	7.28907e+09	7.24564e+09	7.24592e+09
M473T265	473.105	264.903	Clofazimine	[M+H]+		C06915	Organoheterocyclic compounds	Diazanaphthalenes	Benzodiazines	1.64022e+06	739330	237699	1.63459e+06	705403	1.34671e+06	499702	276359	430245	1.24361e+06	1.10909e+06	1.1212e+06
M317T161	317.138	160.532	Combrestatin a4	[M+H]+		C20268				3.65781e+07	3.19749e+07	3.12599e+07	2.88039e+07	2.88169e+07	2.61819e+07	2.78344e+07	2.10657e+07	2.28282e+07	2.92919e+07	2.82707e+07	2.82793e+07
M181T147	181.086	147.363	Coniferol	[M+H]+	HMDB0012915	C00590	Benzenoids	Phenols	Methoxyphenols	1.17083e+08	5.74479e+07	1.10984e+08	1.9865e+07	1.9134e+07	1.87917e+07	3.00577e+07	2.54554e+07	2.64359e+07	3.45363e+07	3.61555e+07	3.61381e+07
M163T139	163.087	138.668	Coniferyl alcohol	[M+H-H2O]+	HMDB0012915	C00590	Benzenoids	Phenols	Methoxyphenols	2.21755e+07	2.40755e+07	2.012e+07	1.016e+07	1.15056e+07	1.11276e+07	1.39733e+07	1.08996e+07	1.38809e+07	1.34351e+07	1.18517e+07	1.34455e+07
M427T99	427.194	98.7193	Cortisol 21-acetate	[M+Na]+		C02821	Lipids and lipid-like molecules	Steroids and steroid derivatives	Pregnane steroids	2.85307e+07	2.31134e+07	1.18381e+07	2.13795e+07	3.44265e+07	3.47063e+07	3.82504e+07	2.53382e+07	2.23589e+07	2.52347e+07	2.29296e+07	2.56914e+07
M361T185	361.183	184.757	Cortisone	[M+H]+	HMDB0002802	C00762	Lipids and lipid-like molecules	Steroids and steroid derivatives	Hydroxysteroids	4.94626e+06	7.22302e+06	4.31237e+06	5.27424e+06	4.5829e+06	4.90575e+06	2.3191e+07	2.64769e+07	2.49051e+07	1.10313e+07	1.14358e+07	1.14373e+07
M293T30	293.211	30.1788	Cortodoxone	[M+H-3H2O]+	HMDB0000015	C05488	Lipids and lipid-like molecules	Steroids and steroid derivatives	Hydroxysteroids	4.51939e+06	4.14326e+06	1.04231e+07	1.05116e+07	7.31824e+06	9.14918e+06	3.70411e+06	3.35562e+06	5.53901e+06	6.73993e+06	6.75018e+06	5.94109e+06
M187T484_2	187.144	483.887	Costunolide	[M+H-CH2O2]+		C09382	Lipids and lipid-like molecules	Prenol lipids	Terpene lactones	1.70333e+08	1.65031e+08	1.83297e+08	7.15965e+07	6.28926e+07	5.90173e+07	9.76564e+07	1.04138e+08	9.82063e+07	1.14436e+08	1.12629e+08	1.12628e+08
M344T287	344.134	286.542	Coumaric acid o-glucoside	[M+NH4]+			Organic oxygen compounds	Organooxygen compounds	Carbohydrates and carbohydrate conjugates	1.01682e+07	9.90871e+06	1.00134e+07	8.79116e+06	8.93233e+06	8.76644e+06	8.36272e+06	7.55008e+06	7.73883e+06	8.70157e+06	8.70722e+06	8.55196e+06
M568T593	568.427	593.251	Cryptocapsin	[M]+			Lipids and lipid-like molecules	Prenol lipids	Tetraterpenoids	2.78474e+06	2.90979e+06	3.45388e+06	3.38214e+06	2.64965e+06	1.97913e+06	2.61278e+06	3.1654e+06	2.75795e+06	2.66224e+06	2.6843e+06	2.63208e+06
M463T54	463.305	54.3233	Cucurbitacin d	[M+H-3H2O]+		C08796	Lipids and lipid-like molecules	Steroids and steroid derivatives	Cucurbitacins	1.9794e+08	1.5797e+08	3.19862e+08	5.00137e+07	4.58715e+07	5.55906e+07	1.92198e+08	4.8341e+07	1.0693e+08	9.18641e+07	9.01041e+07	9.06668e+07
M537T81	537.303	80.9889	Cucurbitacin i	[M+Na]+		C08800	Lipids and lipid-like molecules	Steroids and steroid derivatives	Cucurbitacins	4.30129e+08	3.92466e+08	4.71787e+08	4.0487e+08	3.87191e+08	7.55044e+08	3.05522e+08	3.06523e+08	3.35692e+08	5.12077e+08	4.72179e+08	4.7122e+08
M605T170	605.221	170.056	Cumyluron	[2M+H]+		C18425	Benzenoids	Benzene and substituted derivatives	Phenylpropanes	1.37717e+07	1.32873e+07	1.3149e+07	9.1933e+06	8.14889e+06	7.96897e+06	7.83851e+06	7.66723e+06	6.04533e+06	1.41871e+07	1.25079e+07	1.42214e+07
M263T274_1	263.074	274.351	Cyanazine	[M+Na]+		C14299	Organoheterocyclic compounds	Triazines	Aminotriazines	6.84646e+09	4.64775e+09	4.51632e+09	2.89735e+09	2.57781e+09	3.6491e+09	1.40764e+09	1.05609e+09	1.33406e+09	3.25091e+09	3.18832e+09	3.18699e+09
M485T345	485.288	345.454	Cyasterone	[M+H-2H2O]+		C08816	Lipids and lipid-like molecules	Prenol lipids	Triterpenoids	3.49816e+06	2.24413e+06	4.67963e+06	3.72213e+06	3.82121e+06	3.44027e+06	3.56175e+06	3.29627e+06	3.24626e+06	3.62569e+06	3.27243e+06	3.26597e+06
M216T338	216.123	338.491	Cycloate	[M+H]+		C18780	Organosulfur compounds	Thiocarbonyl compounds	Thiocarbamic acid derivatives	1.16117e+06	987989	1.07683e+06	867039	947910	858158	791530	418219	453187	849138	855903	732849
M231T173	231.17	172.811	Cyclohexanecarboxamide, n-[2-[4-(2-methoxyphenyl)-1-piperazinyl]ethyl]-n-2-pyridinyl-	[M+H-C11H16N2O]+			Organoheterocyclic compounds	Diazinanes	Piperazines	1.49028e+07	1.43761e+07	1.28135e+07	1.3541e+07	1.35209e+07	1.30833e+07	6.69122e+06	6.99596e+06	7.08761e+06	1.21216e+07	1.20261e+07	1.18345e+07
M571T193	571.273	193.183	Cymarin	[M+Na]+		C08859	Lipids and lipid-like molecules	Steroids and steroid derivatives	Steroid lactones	5.3426e+06	4.86357e+06	4.8285e+06	4.9512e+06	4.82922e+06	4.38107e+06	3.37602e+06	3.17146e+06	3.04668e+06	4.78322e+06	4.56177e+06	4.5634e+06
M226T95	226.144	95.2664	Cyprodinil	[M+H]+	HMDB0034853	C10914	Benzenoids	Benzene and substituted derivatives	Aniline and substituted anilines	2.15325e+08	2.18822e+08	1.81646e+08	1.13979e+07	1.26139e+07	2.10454e+06	1.9826e+06	1.7184e+06	1.01779e+06	7.86206e+07	7.31765e+07	7.86428e+07
M266T216	266.075	215.629	Cytidine	[M+Na]+	HMDB0000089	C00475	Nucleosides, nucleotides, and analogues	Pyrimidine nucleosides		4.32836e+06	3.68189e+06	3.59106e+06	5.36227e+06	4.66124e+06	4.30302e+06	4.44301e+06	4.14948e+06	3.86096e+06	5.271e+06	4.71155e+06	4.75459e+06
M511T321	511.122	321	Cytidine 5'-diphosphocholine	[M+Na]+	HMDB0001413	C00307	Nucleosides, nucleotides, and analogues	Pyrimidine nucleotides	Pyrimidine ribonucleotides	1.49801e+07	1.48109e+07	1.19239e+07	9.0853e+06	8.89751e+06	8.32241e+06	5.65901e+06	5.99956e+06	4.77157e+06	9.90998e+06	9.28022e+06	9.27551e+06
M112T215	112.05	215.064	Cytosine	[M+H]+	HMDB0000630	C00380	Organoheterocyclic compounds	Diazines	Pyrimidines and pyrimidine derivatives	8.59773e+06	7.94965e+06	8.81614e+06	1.09811e+07	1.12203e+07	1.09008e+07	8.77006e+06	8.58944e+06	8.41501e+06	9.85199e+06	9.818e+06	9.81793e+06
M531T144	531.404	143.811	D-.alpha.-tocopherol succinate	[M+H]+			Lipids and lipid-like molecules	Prenol lipids	Quinone and hydroquinone lipids	1.13138e+07	2.29472e+07	1.01303e+07	8.45495e+06	9.83216e+06	8.245e+06	6.06753e+06	5.94336e+06	6.35641e+06	1.50898e+07	1.37391e+07	1.37501e+07
M325T472	325.113	472.194	D-(+)-Melibiose	(M+H-H2O)+		C05402				138047	150177	83416.1	1.78184e+06	1.67786e+06	1.50419e+06	4.14745e+06	4.40249e+06	4.22699e+06	2.21634e+06	2.14481e+06	2.1469e+06
M198T3	198.087	3.23623	D-altrose	[M+NH4]+		C06464	Organic oxygen compounds	Organooxygen compounds	Carbohydrates and carbohydrate conjugates	1.66136e+06	1.74051e+06	1.61957e+06	1.45291e+06	1.67723e+06	1.67334e+06	1.66078e+06	2.0145e+06	1.333e+06	2.06967e+06	2.7878e+06	2.08078e+06
M141T90	141.066	90.0297	D-erythro-imidazolylglycerol phosphate	[M+H-H3O4P]+		C04666	Organic acids and derivatives	Organic phosphoric acids and derivatives	Phosphate esters	1.50335e+08	1.48315e+08	1.5834e+08	1.77564e+08	1.77724e+08	1.81363e+08	2.54455e+08	2.30212e+08	2.4167e+08	1.90134e+08	1.90822e+08	1.90819e+08
M178T564	178.05	563.969	D-glucosaminic acid	[M+H-H2O]+		C03752	Organic acids and derivatives	Carboxylic acids and derivatives	Amino acids, peptides, and analogues	455715	143525	1.90643e+06	269746	331589	357524	310917	230442	524283	263036	263062	248700
M261T394	261.037	393.873	D-mannose-6-phosphate	[M+H]+	HMDB0001078	C00275	Organic oxygen compounds	Organooxygen compounds	Carbohydrates and carbohydrate conjugates	1.92766e+06	2.00902e+06	1.84521e+06	1.59874e+06	1.61321e+06	1.45313e+06	1.79163e+06	1.78992e+06	1.84183e+06	1.79682e+06	1.79817e+06	1.68168e+06
M236T338	236.08	337.901	D-neopterin	[M+H-H2O]+	HMDB0000845	C05926	Organoheterocyclic compounds	Pteridines and derivatives	Pterins and derivatives	5.80079e+06	5.49039e+06	8.96955e+06	3.54027e+07	3.54481e+07	3.46887e+07	4.4548e+06	2.5474e+06	2.56885e+06	1.74867e+07	1.66996e+07	1.67187e+07
M360T339	360.15	339.118	D-turanose	[M+NH4]+	HMDB0011740	C19636	Lipids and lipid-like molecules	Fatty Acyls	Fatty acyl glycosides	1.52027e+07	1.41606e+07	1.39459e+07	7.49626e+06	7.59388e+06	7.41344e+06	2.37812e+07	2.31858e+07	2.25649e+07	1.53775e+07	1.51336e+07	1.51315e+07
M358T219	358.15	218.616	Danofloxacin	[M+H]+			Organoheterocyclic compounds	Quinolines and derivatives	Quinoline carboxylic acids	1.88045e+07	1.79491e+07	1.94615e+07	9.93072e+06	1.03709e+07	1.06698e+07	1.70097e+07	1.74476e+07	1.72129e+07	1.57511e+07	1.65242e+07	1.6527e+07
M363T266	363.09	265.672	Daunorubicin	[M+H-C6H15O4N]+	HMDB0014832	C01907				1.21715e+07	2.76208e+07	8.73394e+06	3.01382e+07	2.55444e+07	1.98678e+07	2.57324e+07	2.90581e+07	5.99999e+07	2.74025e+07	2.92664e+07	2.73826e+07
M202T161	202.217	161.245	Ddao	[M+H]+			Organic nitrogen compounds	Organonitrogen compounds	Aminoxides	5.72544e+06	5.62804e+06	5.71542e+06	5.3829e+06	4.72246e+06	4.84764e+06	4.11334e+06	4.22036e+06	4.05895e+06	5.7409e+06	5.68623e+06	5.74109e+06
M371T24	371.101	24.3806	Decamethylcyclopentasiloxane	[M+H]+			Organometallic compounds	Organometalloid compounds	Organosilicon compounds	1.57059e+07	6.99881e+06	1.21127e+07	1.24142e+07	5.14597e+06	9.08456e+06	2.32997e+07	4.62447e+06	2.28401e+07	1.70922e+08	1.72464e+08	1.73493e+08
M247T170	247.096	170.427	Decursinol	[M+H]+		C09259	Phenylpropanoids and polyketides	Coumarins and derivatives	Pyranocoumarins	5.23702e+06	5.31686e+06	5.07666e+06	3.55267e+06	3.45375e+06	3.10416e+06	2.28407e+06	2.15474e+06	2.12658e+06	4.00896e+06	3.94414e+06	3.94345e+06
M316T155	316.285	154.81	Dehydrophytosphingosine (not validated, isomer of 1677)	[M+H]+			Organic nitrogen compounds	Organonitrogen compounds	Amines	1.0428e+08	1.0299e+08	1.0878e+08	8.58252e+07	8.30196e+07	8.26222e+07	8.62251e+07	8.62437e+07	8.77674e+07	9.75954e+07	9.77721e+07	9.77719e+07
M187T358	187.108	357.719	Deoxyvasicinone	[M+H]+		C10659	Organoheterocyclic compounds	Diazanaphthalenes	Benzodiazines	4.43636e+06	5.14349e+06	4.85615e+06	6.00818e+06	1.1257e+07	4.82019e+06	8.14624e+06	8.00094e+06	7.62283e+06	6.39532e+06	6.28967e+06	6.29456e+06
M298T568	298.187	567.893	Desisopropyldisopyramide	[M+H]+	HMDB0061024		Organic acids and derivatives	Carboxylic acids and derivatives	Amino acids, peptides, and analogues	1.9019e+06	1.54048e+06	1.51673e+06	1.66708e+06	1.81644e+06	1.82869e+06	1.92173e+06	1.8023e+06	1.49854e+06	2.02507e+06	1.89578e+06	1.91909e+06
M197T100	197.117	99.6698	Dethiobiotin	[M-H2O+H]+	HMDB0003581	C01909	Lipids and lipid-like molecules	Fatty Acyls	Fatty acids and conjugates	1.92728e+08	1.00794e+08	1.08796e+08	8.19765e+07	7.12301e+07	1.44075e+08	1.12956e+08	1.42917e+08	7.61394e+07	1.31494e+08	1.31511e+08	1.20474e+08
M495T321	495.147	320.988	Dfplnnh	[M+Na]+			Lipids and lipid-like molecules	Steroids and steroid derivatives	Pregnane steroids	2.48801e+07	2.33908e+07	2.04613e+07	1.66032e+07	1.63902e+07	1.60942e+07	9.94116e+06	1.01248e+07	9.71143e+06	1.72794e+07	1.63361e+07	1.63575e+07
M389T113	389.134	113.002	Diacetoxyscirpenol	[M+Na]+		C09662	Lipids and lipid-like molecules	Prenol lipids	Sesquiterpenoids	2.40712e+07	2.25336e+07	2.25058e+07	2.12597e+07	2.28141e+07	2.19818e+07	2.38604e+07	2.2424e+07	2.06327e+07	2.25154e+07	2.24657e+07	2.35213e+07
M87T353_1	87.044	352.703	Diacetyl	[M+H]+	HMDB0003407	C00741	Organic oxygen compounds	Organooxygen compounds	Carbonyl compounds	3.00773e+08	2.92742e+08	2.87765e+08	2.74379e+08	2.82542e+08	2.88713e+08	2.15546e+08	2.13512e+08	2.11131e+08	2.71975e+08	2.73908e+08	2.71978e+08
M583T27	583.414	27.0614	Diacetylpyxinol	[M+Na]+			Lipids and lipid-like molecules	Prenol lipids	Terpene glycosides	7.5364e+08	7.83112e+08	7.44027e+08	7.63098e+08	7.81408e+08	7.86829e+08	7.14805e+08	6.53378e+08	6.86575e+08	6.78993e+08	6.79018e+08	6.75257e+08
M305T247_2	305.121	247.273	Diazinon	[M+H]+	HMDB0032943	C14324	Organic acids and derivatives	Organic thiophosphoric acids and derivatives	Thiophosphoric acid esters	1.26544e+08	1.13573e+08	1.02206e+08	9.62123e+07	7.29099e+07	6.42145e+07	6.69855e+07	6.60041e+07	6.88657e+07	1.40974e+08	1.28934e+08	1.3097e+08
M279T91	279.155	90.6488	Dibutyl phthalate	[M+H]+	HMDB0033244	C14214	Benzenoids	Benzene and substituted derivatives	Benzoic acids and derivatives	3.14036e+07	3.12884e+07	3.57561e+07	1.94101e+07	2.00267e+07	1.94662e+07	4.94717e+07	4.62671e+07	5.52131e+07	4.33313e+07	4.23906e+07	4.1045e+07
M310T139_2	310.253	138.591	Dicyclomine	[M+H]+	HMDB0014942	C06951	Organic acids and derivatives	Carboxylic acids and derivatives	Carboxylic acid derivatives	1.11485e+07	1.05726e+07	1.04928e+07	701621	633534	1.19435e+06	1.9469e+06	1.61024e+06	1.06393e+06	2.01274e+06	2.02398e+06	1.78751e+06
M177T123	177.043	122.642	Diethyl phthalate	[M+H-C2H6O]+	HMDB0094660	C14175	Benzenoids	Benzene and substituted derivatives	Benzoic acids and derivatives	1.23754e+07	1.20057e+07	1.13459e+07	4.27955e+07	2.04352e+07	4.20816e+07	4.58968e+07	2.42227e+07	4.66045e+07	2.46793e+07	2.72297e+07	2.47429e+07
M395T282	395.074	281.808	Diflufenican	[M+H]+		C18549	Benzenoids	Benzene and substituted derivatives	Anilides	3.11597e+06	2.37915e+06	2.10351e+06	2.22097e+06	2.21125e+06	2.15009e+06	1.9759e+06	2.13313e+06	2.11656e+06	2.64766e+06	2.33025e+06	2.31252e+06
M613T37_2	613.482	37.4291	Dilinolenin (9c,12c,15c)	[M+H]+			Lipids and lipid-like molecules	Fatty Acyls	Lineolic acids and derivatives	7.34189e+09	7.37111e+09	6.19301e+09	5.6002e+09	4.41376e+09	5.01925e+09	5.76065e+09	6.17213e+09	6.26106e+09	4.78275e+09	4.78219e+09	4.50537e+09
M224T31	224.092	30.9368	Dioxacarb	[M+H]+		C18953	Benzenoids	Benzene and substituted derivatives	Phenoxy compounds	1.10169e+08	1.05035e+08	9.60459e+07	2.86536e+07	2.49435e+07	2.42012e+07	7.31059e+06	8.64882e+06	7.39466e+06	3.74167e+07	4.2329e+07	4.24745e+07
M681T71	681.349	71.2683	Dipyridamole mono-o-.beta.-d-glucuronide	[M+H]+			Organic oxygen compounds	Organooxygen compounds	Carbohydrates and carbohydrate conjugates	6.58785e+07	7.37162e+07	6.75079e+07	2.09652e+07	1.86923e+07	2.10759e+07	9.33429e+06	1.00476e+07	1.07987e+07	3.18964e+07	3.22626e+07	3.18934e+07
M297T692	297.058	692.233	Disulfiram	[M+H]+	HMDB0014960	C01692	Organic nitrogen compounds	Organonitrogen compounds	Amines	8.0011e+06	1.05499e+07	6.00284e+06	7.57576e+06	1.38042e+07	6.36163e+06	8.08126e+06	7.4943e+06	7.1285e+06	7.65783e+06	7.69268e+06	8.11044e+06
M175T490	175.119	489.599	DL-arginine	[M+H]+		C00792	Organic acids and derivatives	Carboxylic acids and derivatives	Amino acids, peptides, and analogues	2.15271e+07	3.78836e+07	1.24872e+07	9.99769e+06	1.83625e+07	8.62993e+06	8.16783e+06	1.51729e+07	1.98221e+07	2.06885e+07	1.92925e+07	2.06834e+07
M131T72	131.118	72.1303	Dl-leucinamide	[M+H]+			Organic acids and derivatives	Carboxylic acids and derivatives	Amino acids, peptides, and analogues	1.46356e+07	1.06641e+07	1.17077e+07	1.38811e+07	1.31509e+07	1.55819e+07	1.6333e+07	1.88582e+07	1.26907e+07	1.33837e+07	1.32874e+07	1.33835e+07
M188T268	188.071	267.76	DL-tryptophan	[M+H-NH3]+	HMDB0030396	C00078	Organoheterocyclic compounds	Indoles and derivatives	Indolyl carboxylic acids and derivatives	3.30241e+06	2.96162e+06	1.96564e+07	3.16348e+07	3.14659e+07	4.02071e+06	2.23749e+06	2.60244e+06	2.86152e+06	2.45481e+06	2.55927e+06	2.86796e+06
M137T111_1	137.06	111.449	Dobutamine	[M+H-C10H15NO]+	HMDB0014979	C06967	Benzenoids	Phenols	Benzenediols	9.4601e+06	1.41828e+07	1.20806e+07	9.19716e+06	1.16397e+07	1.1474e+07	1.12315e+07	8.00134e+06	1.17242e+07	1.1384e+07	1.08323e+07	1.19552e+07
M462T545	462.147	545.321	Dodecamethylcyclohexasiloxane	[M+NH4]+			Organometallic compounds	Organometalloid compounds	Organosilicon compounds	2.60506e+06	1.49351e+06	1.4374e+06	1.65519e+06	1.57878e+06	3.8227e+06	1.86534e+06	1.52624e+06	1.19805e+06	2.05647e+06	2.07585e+06	2.24793e+06
M296T124	296.17	124.037	Dosulepin	[M+H]+			Organoheterocyclic compounds	Benzothiepins	Dibenzothiepins	2.24496e+07	2.35502e+07	2.15343e+07	6.09217e+06	6.38076e+06	5.40696e+06	8.57733e+06	7.97149e+06	8.46648e+06	8.24796e+06	8.60266e+06	8.24237e+06
M397T286	397.09	286.439	Doxorubicinone	[M+H-H2O]+			Benzenoids	Naphthacenes	Tetracenequinones	2.32929e+07	2.07163e+07	1.6293e+07	1.15769e+07	1.18597e+07	1.22545e+07	7.95703e+06	7.19132e+06	7.83164e+06	1.35115e+07	1.26253e+07	1.29488e+07
M445T191_1	445.184	191.251	Doxycycline	[M+H]+	HMDB0014399	C06973				3.13459e+07	3.25026e+07	3.33608e+07	2.53848e+07	2.38614e+07	2.37768e+07	1.83959e+07	1.73704e+07	1.81717e+07	2.55149e+07	2.51819e+07	2.51815e+07
M318T28	318.24	28.2628	Drofenine	[M+H]+						3.84661e+07	4.16729e+07	4.26474e+07	4.36203e+07	4.91196e+07	4.303e+07	2.46487e+06	4.37459e+06	2.89905e+06	1.35139e+07	1.33874e+07	6.48968e+06
M175T169	175.074	168.9	Edaravone	[M+H]+	HMDB0006240	C13008	Organoheterocyclic compounds	Azolines	Pyrazolines	5.90415e+07	2.71171e+07	2.55078e+07	2.16226e+07	2.03579e+07	1.95244e+07	1.41367e+07	1.40718e+07	1.39105e+07	2.10784e+07	2.04148e+07	2.04461e+07
M219T227	219.138	227.292	Empenthrin	[M+H-C4H8]+		C18524	Lipids and lipid-like molecules	Prenol lipids	Monoterpenoids	1.03978e+07	1.03116e+07	9.52905e+06	5.74604e+06	5.83743e+06	5.67373e+06	3.24781e+06	3.45153e+06	3.67848e+06	6.63518e+06	6.50327e+06	6.50371e+06
M321T345	321.131	345.087	Enoxacin	[M+H]+	HMDB0014610	C06979	Organoheterocyclic compounds	Diazanaphthalenes	Naphthyridines	1.6961e+07	1.80698e+07	9.48073e+06	1.60579e+07	1.51114e+07	1.7234e+07	1.7112e+07	1.42039e+07	1.20836e+07	1.41586e+07	1.40828e+07	1.2009e+07
M555T189	555.241	188.772	Entecavir	[2M+H]+	HMDB0014585					4.1438e+06	3.39045e+06	2.92524e+06	2.30414e+06	2.22928e+06	2.10531e+06	545501	691298	402575	2.09608e+06	1.9022e+06	1.95948e+06
M425T161	425.142	161.336	Eprosartan	[M+H]+	HMDB0015014	C07467	Benzenoids	Benzene and substituted derivatives	Benzoic acids and derivatives	9.8148e+06	9.35672e+06	1.16954e+07	5.9019e+06	5.88862e+06	6.3391e+06	4.14292e+06	3.33842e+06	4.87378e+06	7.83085e+06	7.72312e+06	7.72168e+06
M289T192	289.089	192.45	Eriodictyol	[M+H]+	HMDB0126018	C05631	Phenylpropanoids and polyketides	Flavonoids	Flavans	3.99961e+07	3.62058e+07	4.23494e+07	5.00057e+07	3.79863e+07	3.84389e+07	2.57487e+07	2.79317e+07	2.50861e+07	4.29555e+07	3.97151e+07	4.0115e+07
M619T299	619.163	299.348	Eriodictyol 7-o-neohesperidoside	[M+Na]+		C09805	Phenylpropanoids and polyketides	Flavonoids	Flavonoid glycosides	3.97507e+06	3.30461e+06	2.99774e+06	1.60226e+06	1.57347e+06	1.99006e+06	549315	537845	351485	1.89528e+06	1.61658e+06	1.91124e+06
M1031T422	1031.32	421.911	Erlose	[2M+Na]+			Organic oxygen compounds	Organooxygen compounds	Carbohydrates and carbohydrate conjugates	673269	673269	673269	342141	294542	386748	1.44212e+06	1.32197e+06	1.41994e+06	588696	445435	466540
M338T27	338.342	27.0383	Erucamide	[M+H]+			Lipids and lipid-like molecules	Fatty Acyls	Fatty amides	3.37498e+08	3.16107e+08	3.29644e+08	3.11789e+08	3.62489e+08	3.60444e+08	2.67988e+08	2.76243e+08	2.71359e+08	3.0343e+08	3.01995e+08	3.02194e+08
M425T81	425.399	80.9657	Erythrodiol	[M+H-H2O]+		C20945	Lipids and lipid-like molecules	Prenol lipids	Triterpenoids	6.79763e+06	6.97404e+06	6.32736e+06	1.81476e+07	1.68845e+07	1.62844e+07	3.01348e+07	2.86216e+07	2.93588e+07	1.65734e+07	1.68526e+07	1.65731e+07
M487T108_1	487.194	107.566	Estriol 16alpha-(beta-d-glucuronide)	[M+Na]+	HMDB0006766	C05504	Lipids and lipid-like molecules	Steroids and steroid derivatives	Steroidal glycosides	2.42975e+07	2.40959e+07	2.46663e+07	3.34289e+06	4.73856e+06	4.04982e+06	2.64084e+06	2.01324e+06	3.4363e+06	8.73448e+06	8.71587e+06	9.27569e+06
M405T223	405.129	222.765	Eszopiclone n-oxide	[M+H]+			Organoheterocyclic compounds	Pyrrolopyrazines	Cyclopyrrolones	954264	908026	1.01094e+06	775914	686621	719039	305752	502728	470512	729526	730209	674927
M167T53	167.07	52.6588	Ethionamide	[M+H]+	HMDB0014747	C07665	Organoheterocyclic compounds	Pyridines and derivatives		2.56655e+07	4.26735e+07	3.69763e+07	4.01876e+07	3.41135e+07	3.20757e+07	3.85491e+07	3.65371e+07	1.94095e+07	3.85142e+07	3.97606e+07	4.46636e+07
M399T342	399.01	342.466	Ethiprole	[M+H+2i]+		C18552	Organoheterocyclic compounds	Azoles	Pyrazoles	3.74562e+06	3.71913e+06	3.5195e+06	2.06791e+06	1.99625e+06	1.9345e+06	3.20276e+06	3.09497e+06	3.08212e+06	3.1097e+06	3.07026e+06	3.07036e+06
M226T369	226.084	368.524	Ethyl 3-indoleacetate	[M+Na]+		C10884	Organoheterocyclic compounds	Indoles and derivatives	Indolyl carboxylic acids and derivatives	958646	304251	375232	440416	470898	508750	9.69451e+06	9.78466e+06	9.05763e+06	2.64195e+06	2.60252e+06	2.58756e+06
M685T393	685.159	393.284	Etizolam	[2M+H]+	HMDB0041890					1.12888e+06	1.14005e+06	952417	1.23275e+06	1.01794e+06	1.04099e+06	531855	603639	521452	975029	937714	937877
M221T7	221.074	7.48877	Eugenetin	[M+H]+	HMDB0029467		Organoheterocyclic compounds	Benzopyrans	1-benzopyrans	915346	803179	1.57827e+06	2.12757e+06	1.28464e+06	1.16492e+06	921567	1.02434e+06	877643	1.58257e+06	1.39856e+06	1.59088e+06
M981T140	980.574	139.744	Everolimus (rad001)	[M+Na]+						3.83391e+06	4.55787e+06	9.65474e+06	617280	2.05663e+06	2.34551e+06	615058	1.17309e+06	973418	3.82369e+06	4.1214e+06	4.12255e+06
M471T107_2	471.22	107.315	Evodin	[M+H]+		C03514	Lipids and lipid-like molecules	Prenol lipids	Triterpenoids	1.03217e+08	9.90647e+07	1.06046e+08	2.46551e+07	2.5349e+07	2.57885e+07	1.35669e+07	2.18728e+07	2.34651e+07	4.13569e+07	4.64231e+07	4.12611e+07
M95T113	95.0855	113.389	Exo-norborneol	[M+H-H2O]+			Lipids and lipid-like molecules	Prenol lipids	Monoterpenoids	8.86798e+07	3.70802e+07	3.02062e+07	2.51519e+07	2.55498e+07	1.23746e+08	5.52128e+07	2.38785e+07	2.41101e+07	8.8158e+07	7.16704e+07	7.16558e+07
M232T4	232.108	3.55365	Fenfluramine	[M+H]+		C06996	Benzenoids	Benzene and substituted derivatives	Phenethylamines	3.91117e+06	2.83682e+06	3.52459e+06	3.73039e+06	3.59256e+06	3.73039e+06	3.73039e+06	2.46497e+06	6.8582e+06	3.59046e+06	3.59228e+06	3.38328e+06
M237T368	236.993	367.586	Fenpiclonil	[M+H]+		C14268	Organoheterocyclic compounds	Pyrroles	Substituted pyrroles	287104	232088	178299	409171	384939	331024	1.05538e+07	1.07615e+07	1.05332e+07	4.27621e+06	4.3451e+06	4.34506e+06
M274T76_2	274.274	76.4541	Fenpropidin	[M+H]+		C18726				3.46924e+09	2.87718e+09	3.09186e+09	3.0446e+09	3.33987e+09	2.89622e+09	2.46623e+09	2.71918e+09	2.67643e+09	3.26988e+09	3.31686e+09	3.27004e+09
M279T274	279.048	274.388	Fenthion	[M+H]+	HMDB0033209	C14420	Organic acids and derivatives	Organic thiophosphoric acids and derivatives	Thiophosphoric acid esters	6.07697e+08	6.21198e+08	4.08062e+08	2.84372e+08	2.64947e+08	2.6127e+08	1.16956e+08	1.13806e+08	1.25697e+08	3.09326e+08	3.09411e+08	2.99438e+08
M165T667	165.114	666.621	Fenuron	[M+H]+		C11224				6.86304e+07	7.10883e+07	1.13707e+08	7.35562e+07	1.40059e+08	5.35253e+07	7.2849e+07	6.54292e+07	6.88389e+07	6.28205e+07	6.28419e+07	5.29571e+07
M290T99	290.269	99.3113	Fingolimod	[M+H-H2O]+			Organic nitrogen compounds	Organonitrogen compounds	Amines	4.89058e+07	6.60975e+07	4.4628e+07	5.26985e+07	5.5475e+07	5.49772e+07	5.78851e+07	3.58396e+07	3.56978e+07	5.75753e+07	5.73754e+07	6.31395e+07
M228T42	228.087	41.9874	Flindersine	[M+H]+		C10679	Organoheterocyclic compounds	Quinolines and derivatives	Quinolones and derivatives	1.36652e+07	1.14411e+07	1.19632e+07	3.17121e+06	1.53199e+06	4.19853e+06	242929	7.09283e+06	7.09283e+06	1.02326e+07	1.02776e+07	1.07763e+07
M286T230	286.09	230.394	Fludarabine	[M+H]+		C21550				9.17858e+06	8.34619e+06	6.57216e+06	2.55839e+06	1.98693e+06	1.75963e+06	2.00613e+06	2.11054e+06	2.09967e+06	5.12786e+06	4.46458e+06	4.40759e+06
M152T622	152.047	621.529	Flufenacet	[M+H-C6H7F3N2OS]+		C18731	Benzenoids	Benzene and substituted derivatives	Anilides	1.86611e+07	2.72544e+06	1.68474e+06	4.09391e+06	1.97233e+06	2.589e+06	1.53392e+06	4.01528e+06	5.6654e+06	9.54548e+06	7.97626e+06	7.19584e+06
M379T247	379.064	247.417	Fluopyram	[M+H-H2O]+			Benzenoids	Benzene and substituted derivatives	Trifluoromethylbenzenes	1.21693e+06	2.42111e+06	1.27591e+06	1.27592e+06	833796	836665	1.85327e+06	1.65233e+06	1.53474e+06	1.46263e+06	1.41032e+06	1.24328e+06
M399T19_3	399.179	18.7742	Fluorometholone	[M+Na]+	HMDB0014469		Lipids and lipid-like molecules	Steroids and steroid derivatives	Pregnane steroids	817567	789784	822973	985840	1.13759e+06	1.13735e+06	778915	732164	831167	880417	866801	880668
M302T266_1	302.135	265.745	Flutriafol	[M+H]+		C18734	Benzenoids	Benzene and substituted derivatives	Diphenylmethanes	2.84764e+08	2.73634e+08	2.76788e+08	2.59841e+08	2.61693e+08	2.63033e+08	3.38587e+08	3.42934e+08	3.35834e+08	2.84453e+08	2.84442e+08	2.86065e+08
M367T78	367.153	78.3871	Formoterol	[M+Na]+	HMDB0015118	C07805	Benzenoids	Benzene and substituted derivatives	Phenethylamines	3.38822e+07	5.43955e+07	3.81904e+07	1.62309e+07	1.56872e+07	2.13935e+07	1.22727e+07	2.37721e+07	2.05424e+07	2.49447e+07	2.58087e+07	2.58533e+07
M381T286_2	381.115	286.439	Fumiquinazoline f	[M+Na]+		C22145	Organoheterocyclic compounds	Diazanaphthalenes	Benzodiazines	5.28573e+07	4.64563e+07	3.78366e+07	2.41879e+07	2.78556e+07	2.83635e+07	1.67582e+07	1.62969e+07	1.73797e+07	3.04242e+07	2.85818e+07	2.85937e+07
M722T214	722.411	214.355	Fumonisin b1	[M+H]+	HMDB0034702	C19241	Organic acids and derivatives	Carboxylic acids and derivatives	Fumonisins	1.89727e+06	1.88028e+06	1.77479e+06	582855	642637	690463	505807	452087	526403	953303	826380	952168
M194T31	194.117	30.9186	Gabapentin	[M+Na]+	HMDB0005015	C07018	Organic acids and derivatives	Carboxylic acids and derivatives	Amino acids, peptides, and analogues	1.39495e+08	1.41062e+08	1.05741e+08	2.04395e+07	2.24805e+07	1.80606e+07	2.13225e+06	1.94383e+06	2.36784e+06	3.82466e+07	4.22957e+07	4.23928e+07
M573T231	573.23	231.149	Gambogic acid	[M+H-C4H8]+		C10062	Organoheterocyclic compounds	Benzopyrans	1-benzopyrans	3.631e+06	3.11262e+06	1.78489e+06	1.42528e+06	1.30875e+06	1.23148e+06	222230	238373	189343	1.56847e+06	1.29284e+06	1.29743e+06
M277T296	277.089	296.283	Gamma-l-glutamyl-l-glutamic acid	[M+H]+	HMDB0011737	C05282	Organic acids and derivatives	Carboxylic acids and derivatives	Amino acids, peptides, and analogues	1.50115e+09	1.37819e+09	1.348e+09	1.76763e+09	1.74679e+09	1.72965e+09	9.6098e+08	9.6177e+08	9.78662e+08	1.38616e+09	1.37511e+09	1.3865e+09
M429T233	429.21	233.078	Garcinone d	[M+H]+	HMDB0033332		Organoheterocyclic compounds	Benzopyrans	1-benzopyrans	1.52723e+07	1.26605e+07	9.57547e+06	9.20454e+06	7.82929e+06	6.77081e+06	5.04402e+06	6.92691e+06	7.42051e+06	9.9748e+06	8.90931e+06	8.5353e+06
M397T65	397.164	65.3218	Gartanin	[M+H]+	HMDB0030700	C10063	Organoheterocyclic compounds	Benzopyrans	1-benzopyrans	1.10541e+08	2.70174e+08	1.3073e+08	1.33923e+08	2.43168e+08	1.3511e+08	9.44594e+07	1.12149e+08	1.4139e+08	1.39878e+08	1.5748e+08	1.43179e+08
M397T314	397.111	313.836	Geniposidic acid	[M+Na]+	HMDB0034942	C11673	Lipids and lipid-like molecules	Prenol lipids	Terpene glycosides	6.39316e+06	6.27488e+06	5.44037e+06	4.79904e+06	4.28212e+06	3.96946e+06	6.74525e+06	6.658e+06	6.94288e+06	6.53044e+06	6.13329e+06	6.10556e+06
M527T473	527.159	472.791	Gentianose	[M+Na]+		C08239	Organic oxygen compounds	Organooxygen compounds	Carbohydrates and carbohydrate conjugates	511119	286704	123471	7.5675e+06	2.09406e+06	5.57312e+06	7.63753e+06	7.34657e+06	7.88562e+06	3.70049e+06	3.46231e+06	3.48947e+06
M379T282	379.1	281.732	Gentiopicroside	[M+Na]+		C09782	Organic oxygen compounds	Organooxygen compounds	Carbohydrates and carbohydrate conjugates	1.11745e+07	8.54702e+06	8.40768e+06	6.66813e+06	5.77864e+06	6.89057e+06	7.84468e+06	8.45603e+06	8.16169e+06	8.78289e+06	8.03062e+06	7.95251e+06
M407T329	407.116	329.084	Ginkgolide b	[M+H-H2O]+		C07602				2.76406e+06	2.06522e+06	2.29158e+06	3.71229e+06	4.06585e+06	2.34066e+06	3.56754e+06	3.56504e+06	3.97872e+06	3.35823e+06	2.91584e+06	3.35345e+06
M441T320	441.137	319.664	Ginkgolide c	[M+H]+			Lipids and lipid-like molecules	Prenol lipids	Terpene lactones	4.47826e+06	3.97317e+06	3.71458e+06	3.85984e+06	3.48119e+06	3.73932e+06	4.16523e+06	3.99716e+06	3.47098e+06	4.10934e+06	3.97857e+06	4.0124e+06
M407T203	407.145	202.997	Ginkgolide k	[M+H]+			Lipids and lipid-like molecules	Prenol lipids	Terpene lactones	5.30102e+06	5.39244e+06	5.19425e+06	3.36278e+06	3.81791e+06	3.49592e+06	3.06603e+06	2.78465e+06	2.83756e+06	3.84365e+06	3.76685e+06	3.84541e+06
M423T25	423.362	25.0717	Ginsenoside f1	[M+H-C6H16O8]+			Lipids and lipid-like molecules	Prenol lipids	Terpene glycosides	1.76992e+07	1.89173e+07	1.71925e+07	1.86675e+07	1.94911e+07	2.10892e+07	1.91729e+07	1.83069e+07	1.82049e+07	1.86845e+07	1.90567e+07	1.9069e+07
M189T238	189.087	238.316	Glabridin	[M+H-C8H8O2]+		C10421	Phenylpropanoids and polyketides	Isoflavonoids	Pyranoisoflavonoids	3.32134e+07	3.46113e+07	3.45375e+07	1.86578e+07	2.33216e+07	2.6558e+07	2.0339e+07	1.65588e+07	1.26397e+07	2.54832e+07	2.5488e+07	2.48894e+07
M244T310	244.118	310.392	Gln-pro	[M+H]+	HMDB0028805		Organic acids and derivatives	Carboxylic acids and derivatives	Amino acids, peptides, and analogues	281687	540787	444004	1.4253e+06	1.30704e+06	2.71046e+06	6.4319e+06	6.28441e+06	2.96516e+06	2.93904e+06	2.91694e+06	3.34781e+06
M219T121	219.102	121.352	Glu-Ala	[M+H]+	HMDB0003764		Organic acids and derivatives	Carboxylic acids and derivatives	Amino acids, peptides, and analogues	4.72516e+08	5.57863e+08	5.38459e+08	1.98203e+08	2.40774e+08	2.39658e+08	1.25786e+08	1.27215e+08	1.28909e+08	2.96247e+08	2.93337e+08	2.93389e+08
M218T373	218.066	373.136	Glucosaminate	[M+Na]+		C03752	Organic acids and derivatives	Carboxylic acids and derivatives	Amino acids, peptides, and analogues	1.30157e+07	1.22847e+07	1.23204e+07	4.59548e+06	4.25177e+06	4.38945e+06	2.90246e+06	2.66938e+06	2.67225e+06	5.22885e+06	5.22951e+06	5.13509e+06
M182T99	182.081	98.7184	Glufosinate	[M+H]+		C05042	Organic acids and derivatives	Carboxylic acids and derivatives	Amino acids, peptides, and analogues	4.84502e+07	1.97995e+07	4.53081e+07	3.44389e+07	4.93917e+07	4.80583e+07	4.01594e+07	2.46927e+07	2.75083e+07	4.58085e+07	4.58153e+07	4.43506e+07
M148T359	148.061	359.332	Glutamic acid	[M+H]+	HMDB0000148	C00025	Organic acids and derivatives	Carboxylic acids and derivatives	Amino acids, peptides, and analogues	9.32156e+07	9.71154e+07	9.38397e+07	6.73986e+07	6.57474e+07	6.48351e+07	1.06571e+08	1.12712e+08	1.11656e+08	9.03182e+07	9.03136e+07	9.0742e+07
M147T357	147.077	357.469	Glutamine	[M+H]+	HMDB0000641	C00064	Organic acids and derivatives	Carboxylic acids and derivatives	Amino acids, peptides, and analogues	1.14235e+08	1.42763e+08	1.06736e+08	1.45715e+08	1.42892e+08	1.40648e+08	4.73051e+08	4.55531e+08	4.62805e+08	2.45237e+08	2.45254e+08	2.4984e+08
M189T127	189.127	126.511	Gly-Leu	[M+H]+	HMDB0000759	C02155	Organic acids and derivatives	Carboxylic acids and derivatives	Amino acids, peptides, and analogues	1.4993e+08	1.50015e+08	1.45261e+08	1.16933e+08	1.15513e+08	1.13707e+08	1.16437e+08	1.08878e+08	1.21914e+08	1.2877e+08	1.2715e+08	1.28324e+08
M173T305	173.021	304.798	Glycerol 3-phosphate	[M+H]+	HMDB0000126	C00093	Lipids and lipid-like molecules	Glycerophospholipids	Glycerophosphates	5.01979e+06	5.18622e+06	5.09962e+06	2.76186e+06	2.91794e+06	2.75541e+06	4.77956e+06	4.55372e+06	4.81704e+06	4.08941e+06	4.00851e+06	4.01077e+06
M258T368_3	258.11	367.923	Glycerophosphocholine	[M+H]+	HMDB0000086	C00670	Lipids and lipid-like molecules	Glycerophospholipids	Glycerophosphocholines	3.98687e+07	3.89892e+07	3.84562e+07	4.49774e+07	4.36194e+07	4.30627e+07	1.42514e+09	1.40263e+09	1.38418e+09	5.57553e+08	5.49055e+08	5.49231e+08
M787T421	787.212	420.785	Glycine, n,n'-[1,2-ethanediylbis(oxy-2,1-phenylene)]bis[n-[2-[(acetyloxy)methoxy]-2-oxoethyl]-, 1,1'-bis[(acetyloxy)methyl] ester	[M+Na]+			Organic acids and derivatives	Carboxylic acids and derivatives	Amino acids, peptides, and analogues	1.32356e+06	1.04809e+06	995434	1.37335e+06	1.06281e+06	1.18314e+06	1.18441e+06	1.16458e+06	1.14099e+06	1.42702e+06	1.32192e+06	1.32514e+06
M559T192	559.215	192.072	Gomisin c	[M+Na]+		C10881	Phenylpropanoids and polyketides	Tannins	Hydrolyzable tannins	2.01443e+07	1.96171e+07	1.72774e+07	6.02359e+06	4.771e+06	4.86507e+06	2.20023e+06	1.84377e+06	2.07367e+06	8.11549e+06	7.58312e+06	7.56062e+06
M435T206	435.092	206.366	Guaiaverin	[M+H]+			Phenylpropanoids and polyketides	Flavonoids	Flavonoid glycosides	1.03705e+08	1.05873e+08	8.45218e+07	7.3772e+07	7.68218e+07	7.27358e+07	5.38459e+07	5.76106e+07	4.77171e+07	7.91506e+07	7.93097e+07	7.20265e+07
M132T334	132.077	334.248	Guanidinopropionic acid	[M+H]+	HMDB0013222	C03065	Organic nitrogen compounds	Organonitrogen compounds	Guanidines	6.76584e+06	6.84236e+06	7.37976e+06	8.63359e+06	8.07332e+06	7.92067e+06	8.43805e+06	6.38412e+06	7.60495e+06	8.40973e+06	8.23051e+06	7.79783e+06
M152T564	152.048	563.895	Guanine	[M+H]+	HMDB0000132	C00242	Organoheterocyclic compounds	Imidazopyrimidines	Purines and purine derivatives	1.96587e+08	1.41165e+08	1.53552e+08	1.24853e+08	1.4485e+08	1.21391e+08	1.64219e+08	1.29946e+08	1.08353e+08	1.05239e+08	1.19012e+08	1.18798e+08
M362T335	362.052	335.332	Haloxyfop	[M+H]+		C04871	Benzenoids	Benzene and substituted derivatives	2-phenoxypropionic acids	2.29756e+06	2.3367e+06	1.88378e+06	1.0472e+06	1.22365e+06	995530	2.00804e+06	1.65134e+06	1.55723e+06	1.88714e+06	1.86826e+06	1.82054e+06
M215T327	215.139	327.484	Harmaline	[M+H]+	HMDB0030310	C06536	Alkaloids and derivatives	Harmala alkaloids		5.39426e+07	5.39827e+07	5.42964e+07	3.95114e+07	3.91319e+07	3.95584e+07	3.48661e+07	3.60144e+07	3.55448e+07	4.35898e+07	4.35898e+07	4.34063e+07
M213T114	213.113	113.547	Harmine	[M+H]+	HMDB0030311	C06538	Alkaloids and derivatives	Harmala alkaloids		7.24643e+07	6.90906e+07	6.51615e+07	9.3621e+07	1.16522e+08	5.9469e+07	4.38076e+07	5.1763e+07	7.63135e+07	5.88551e+07	6.18465e+07	5.8849e+07
M419T174	419.225	173.742	Hc toxin	[M+H-H2O]+		C15676	Organic acids and derivatives	Carboxylic acids and derivatives	Amino acids, peptides, and analogues	1.15546e+06	841368	819673	1.04324e+06	1.0695e+06	1.09623e+06	9.20548e+06	8.49334e+06	8.9578e+06	3.78759e+06	3.82926e+06	3.85583e+06
M370T66	370.15	65.9346	Heroin	[M+H]+		C06534				1.13388e+08	8.64718e+07	7.77384e+07	6.12065e+06	6.65678e+06	1.79873e+07	3.04777e+06	3.10557e+06	1.90182e+06	3.39649e+07	4.21667e+07	4.20101e+07
M303T177	303.105	177.404	Hesperetin	[M+H]+	HMDB0005782	C01709	Phenylpropanoids and polyketides	Flavonoids	O-methylated flavonoids	9.96212e+07	7.4945e+07	7.67667e+07	1.01733e+08	9.23145e+07	9.15356e+07	1.00076e+08	1.07138e+08	9.40527e+07	1.00038e+08	9.6551e+07	9.67048e+07
M223T24	223.064	24.4209	Hexamethylcyclotrisiloxane	[M+H]+			Organometallic compounds	Organometalloid compounds	Organosilicon compounds	6.07456e+06	7.1696e+06	1.19648e+07	6.73881e+06	3.49624e+06	4.77316e+06	1.14242e+07	9.99945e+06	9.11921e+06	8.29009e+07	8.35276e+07	8.39079e+07
M178T193	178.123	192.826	His-Ala-Lys	[M+2H]2+			Organic acids and derivatives	Carboxylic acids and derivatives	Amino acids, peptides, and analogues	5.24265e+07	5.32141e+07	5.15863e+07	1.61039e+07	1.58136e+07	1.62129e+07	1.69204e+07	1.73328e+07	1.74069e+07	2.91392e+07	2.91264e+07	2.91392e+07
M293T199	293.148	198.6	His-His	[M+H]+			Organic acids and derivatives	Carboxylic acids and derivatives	Amino acids, peptides, and analogues	1.45685e+06	1.26187e+06	1.24567e+06	1.51068e+06	1.53123e+06	1.13363e+06	1.32912e+06	990842	895310	1.47121e+06	1.33932e+06	1.33628e+06
M287T112_1	287.055	112.397	His-Met	[M+H]+	HMDB0005801	C05903	Phenylpropanoids and polyketides	Flavonoids	Flavones	9.21342e+08	8.17814e+08	8.01866e+08	2.23483e+09	9.31398e+08	2.15722e+09	5.78176e+08	6.63608e+08	1.38241e+09	1.03679e+09	1.23101e+09	1.04044e+09
M319T232	319.1	232.486	His-Tyr	[M+H]+	HMDB0014620	C06906	Organoheterocyclic compounds	Benzothiazines	Phenothiazines	3.50685e+08	2.63284e+08	1.91525e+08	1.69041e+08	1.44481e+08	1.28067e+08	6.48015e+07	6.29397e+07	7.01531e+07	1.79302e+08	1.56539e+08	1.5677e+08
M257T612	257.176	611.975	Huperzine b	[M+H]+		C09866				1.08681e+06	631054	912477	1.04657e+06	1.88982e+06	712724	825522	773531	760161	632078	632378	482143
M495T155	495.184	154.68	Hydramethylnon	[M+H]+		C10994	Benzenoids	Benzene and substituted derivatives	Trifluoromethylbenzenes	1.13351e+08	1.08148e+08	1.06941e+08	5.27695e+07	4.73194e+07	4.27368e+07	2.17392e+07	2.10914e+07	2.21019e+07	6.40201e+07	6.15748e+07	6.15706e+07
M463T178	463.251	177.939	Hydrocortisone 21-hemisuccinate	[M+H]+		C12888	Lipids and lipid-like molecules	Steroids and steroid derivatives	Pregnane steroids	537609	400974	408118	592971	674273	1.90086e+06	7.04386e+06	7.23185e+06	7.97941e+06	2.81501e+06	2.81569e+06	2.90976e+06
M293T296	293.063	296.29	Hydroxyflutamide	[M+H]+	HMDB0060949	C14204	Benzenoids	Benzene and substituted derivatives	Trifluoromethylbenzenes	2.99081e+08	3.10721e+08	3.12125e+08	4.3288e+08	3.94431e+08	3.81641e+08	2.00936e+08	1.94663e+08	1.94672e+08	3.14163e+08	3.12293e+08	3.12317e+08
M827T170	827.404	169.603	Hymenamide c	[M+H]+			Organic acids and derivatives	Carboxylic acids and derivatives	Amino acids, peptides, and analogues	2.7213e+07	2.65095e+07	2.32919e+07	4.03547e+06	3.10314e+06	2.59489e+06	1.54869e+06	1.48752e+06	1.75737e+06	8.18071e+06	7.45629e+06	7.48179e+06
M465T322	465.103	322.125	Hyperoside	[M+H]+	HMDB0030775	C10073	Phenylpropanoids and polyketides	Flavonoids	Flavonoid glycosides	2.16032e+07	2.04236e+07	2.00605e+07	1.26931e+07	3.19363e+07	1.04041e+07	1.87924e+07	1.39578e+07	1.40197e+07	1.76634e+07	1.6808e+07	2.00601e+07
M531T161	531.184	160.691	Icariin	[M+H-C6H10O4]+		C17555	Phenylpropanoids and polyketides	Flavonoids	Flavonoid glycosides	7.05878e+07	7.13283e+07	7.17453e+07	4.5798e+07	4.90556e+07	3.86863e+07	3.16583e+07	3.15053e+07	3.41825e+07	5.79727e+07	5.50132e+07	5.50013e+07
M515T110	515.189	110.155	Icariside ii	[M+H]+			Phenylpropanoids and polyketides	Flavonoids	Flavonoid glycosides	1.96653e+07	1.99237e+07	1.9855e+07	1.95074e+07	1.79653e+07	1.76713e+07	1.20078e+07	1.07571e+07	1.30432e+07	1.9098e+07	1.81693e+07	1.79578e+07
M288T323	288.203	322.993	Ile-Arg	[M+H]+			Organic acids and derivatives	Carboxylic acids and derivatives	Amino acids, peptides, and analogues	2.76739e+07	2.42919e+07	2.23155e+07	2.58304e+07	2.68887e+07	2.67892e+07	1.14591e+07	1.02746e+07	1.10582e+07	2.29118e+07	2.18035e+07	2.1828e+07
M375T156	375.199	156.095	Ile-Asp-Lys	[M+H]+			Organic acids and derivatives	Carboxylic acids and derivatives	Amino acids, peptides, and analogues	8.60543e+06	8.6776e+06	1.0261e+07	4.07209e+06	3.90677e+06	3.10302e+06	3.06654e+06	3.00833e+06	3.00064e+06	5.49821e+06	5.25292e+06	5.25373e+06
M261T477	261.131	476.836	Ile-Glu	[M+H]+			Organic acids and derivatives	Carboxylic acids and derivatives	Amino acids, peptides, and analogues	1.05215e+07	1.03084e+07	9.92286e+06	1.03169e+07	9.76892e+06	1.00098e+07	9.7058e+06	2.38683e+06	1.38243e+07	1.03566e+07	1.02824e+07	1.02822e+07
M407T26	407.258	26.3906	Ile-Phe-Lys	[M+H]+			Organic acids and derivatives	Carboxylic acids and derivatives	Amino acids, peptides, and analogues	3.26329e+07	3.46902e+07	3.17764e+07	4.43103e+07	4.40974e+07	4.92356e+07	4.72247e+07	4.8525e+07	4.81518e+07	4.56281e+07	4.56285e+07	4.53742e+07
M306T246	306.124	246.143	Imazamox	[M+H]+		C18598	Organic acids and derivatives	Carboxylic acids and derivatives	Amino acids, peptides, and analogues	9.96225e+06	1.53581e+07	8.3746e+06	1.03284e+07	9.51245e+06	7.85025e+06	9.11148e+06	1.06048e+07	1.26612e+07	1.2746e+07	1.126e+07	1.20348e+07
M296T421	296.134	420.804	Indican	[M+H]+	HMDB0061755	C08481	Organic oxygen compounds	Organooxygen compounds	Carbohydrates and carbohydrate conjugates	1.83767e+06	1.65303e+06	1.38983e+06	3.20419e+06	3.11623e+06	3.04934e+06	5.20487e+06	5.27936e+06	5.53194e+06	3.60517e+06	3.62628e+06	3.63057e+06
M176T243	176.092	243.429	Indoleacetic acid	[M+H]+	HMDB0000197	C00954	Organoheterocyclic compounds	Indoles and derivatives	Indolyl carboxylic acids and derivatives	2.23492e+07	1.85876e+07	1.79965e+07	2.01903e+07	2.04156e+07	2.04242e+07	2.85787e+07	2.92079e+07	2.92726e+07	1.68436e+07	1.57159e+07	1.70188e+07
M371T163	371.206	162.532	Ingenol	[M+Na]+		C09112	Lipids and lipid-like molecules	Prenol lipids	Diterpenoids	1.53247e+07	1.57155e+07	1.75851e+07	1.46939e+07	1.36029e+07	1.39558e+07	1.254e+07	1.31673e+07	1.35775e+07	1.34259e+07	1.27614e+07	1.3448e+07
M254T678	254.14	677.604	Irgarol	[M+H]+		C10927	Organoheterocyclic compounds	Triazines	1,3,5-triazines	1.89613e+06	1.6347e+06	3.1737e+06	1.56385e+06	1.73727e+06	1.65735e+06	1.71695e+06	1.57674e+06	1.51456e+06	1.70927e+06	1.6755e+06	1.71009e+06
M187T81	187.148	80.9601	Isoalantolactone	[M+H-CH2O2]+		C09484	Lipids and lipid-like molecules	Prenol lipids	Terpene lactones	7.27476e+06	8.30647e+06	8.92404e+06	5.72074e+06	7.03464e+06	6.78332e+06	6.44471e+06	6.15166e+06	7.30872e+06	8.6036e+06	9.97059e+06	8.62179e+06
M325T243	325.139	243.333	Isobavachalcone	[M+H]+		C08648	Phenylpropanoids and polyketides	Linear 1,3-diarylpropanoids	Chalcones and dihydrochalcones	1.60133e+08	1.58219e+08	1.58107e+08	1.18244e+08	1.22562e+08	1.20591e+08	1.17558e+08	1.1919e+08	1.15982e+08	1.38116e+08	1.36609e+08	1.36634e+08
M89T124	89.0597	123.741	Isobutyric acid	[M+H]+	HMDB0001873	C02632	Organic acids and derivatives	Carboxylic acids and derivatives	Carboxylic acids	4.44665e+07	4.66601e+07	4.50888e+07	2.98475e+07	2.89629e+07	2.85538e+07	4.77855e+07	4.95018e+07	4.70721e+07	4.3022e+07	4.29996e+07	4.40288e+07
M207T21	207.123	21.189	Isoeugenyl acetate	[M+H]+	HMDB0032348					5.01235e+06	5.95353e+06	5.49547e+06	3.84275e+06	4.75997e+06	1.1365e+07	2.70093e+06	3.58517e+06	1.11599e+07	7.13054e+06	6.31364e+06	6.3131e+06
M653T179	653.315	179.123	Isohernandezine	[M+H]+						1.39116e+06	1.28176e+06	1.18328e+06	336952	321606	358695	78185.2	46293.2	56647.7	518408	444574	443481
M429T191	429.209	191.197	Isomajdine	[M+H]+						1.76022e+08	1.689e+08	1.54007e+08	1.36025e+08	1.28184e+08	1.15264e+08	8.37016e+07	8.53664e+07	9.45547e+07	1.36312e+08	1.30719e+08	1.30859e+08
M174T640	174.128	639.99	Isopentedrone	[M+H-H2O]+			Organic nitrogen compounds	Organonitrogen compounds	Amines	784111	860159	870769	832960	844460	770175	800014	802318	828951	815339	825586	825595
M269T305	269.04	305.338	Isopimpinellin	[M+Na]+	HMDB0034312	C02162	Phenylpropanoids and polyketides	Coumarins and derivatives	Furanocoumarins	6.84651e+06	6.77831e+06	4.50871e+06	1.58743e+06	1.61235e+06	1.36949e+06	3.18294e+06	3.32465e+06	2.88812e+06	4.19694e+06	3.791e+06	3.8575e+06
M206T317	206.102	316.752	Isopropalin	[M+H-C5H12O2]+		C19063	Benzenoids	Benzene and substituted derivatives	Aniline and substituted anilines	4.1618e+07	3.72297e+07	3.61272e+07	4.34662e+07	4.24105e+07	3.90733e+07	4.81276e+07	4.96355e+07	4.48883e+07	4.44799e+07	4.47411e+07	4.47418e+07
M194T311	194.118	310.612	Isoproterenol	[M+H-H2O]+	HMDB0015197	C07056	Benzenoids	Phenols	Benzenediols	4.22117e+07	3.84889e+07	3.51244e+07	3.73795e+07	3.38729e+07	4.02783e+07	4.19104e+07	3.73481e+07	3.90767e+07	3.98548e+07	4.01366e+07	3.98113e+07
M207T121	207.138	120.676	Isoproturon	[M+H]+		C11005	Benzenoids	Benzene and substituted derivatives	N-phenylureas	4.4438e+08	4.42531e+08	4.15122e+08	3.15598e+08	3.0999e+08	3.06571e+08	3.25096e+08	3.22735e+08	9.7206e+07	3.44758e+08	3.41982e+08	3.41978e+08
M287T178_2	287.11	177.921	Isosakuranetin	[M+H]+		C05334	Phenylpropanoids and polyketides	Flavonoids	O-methylated flavonoids	1.0838e+08	1.03785e+08	1.04507e+08	1.29317e+08	1.22815e+08	1.25583e+08	1.18932e+08	1.15559e+08	1.19968e+08	1.30843e+08	1.22964e+08	1.23127e+08
M705T234	705.237	233.768	Itraconazole	[M+H]+	HMDB0015298		Organoheterocyclic compounds	Diazinanes	Piperazines	615939	501794	310921	506852	580392	623188	479416	479416	479416	492899	440887	378393
M397T156	397.164	156.196	Kadethrine	[M+H]+						6.52049e+06	5.96849e+06	5.1767e+06	5.39791e+06	5.78907e+06	5.25324e+06	3.64899e+06	3.91162e+06	4.12499e+06	5.32515e+06	4.75059e+06	5.40234e+06
M433T172	433.113	172.167	Kaempferitrin	[M+H-C6H10O4]+	HMDB0037438	C16981	Phenylpropanoids and polyketides	Flavonoids	Flavonoid glycosides	2.0897e+07	1.97248e+07	1.93057e+07	2.55479e+07	2.37589e+07	2.18328e+07	1.17719e+07	1.17576e+07	1.09529e+07	2.02052e+07	2.00402e+07	1.96465e+07
M419T113	419.097	113.157	Kaempferol-3-o-arabinopyranoside	[M+H]+			Phenylpropanoids and polyketides	Flavonoids	Flavonoid glycosides	2.82624e+08	2.81481e+08	2.73382e+08	3.13085e+08	2.76385e+08	3.12921e+08	1.50941e+08	1.46017e+08	1.51874e+08	2.33442e+08	2.31054e+08	2.31084e+08
M261T197	261.094	196.702	Khellin	[M+H]+		C09010	Organoheterocyclic compounds	Benzopyrans	1-benzopyrans	1.16957e+08	1.09039e+08	8.79805e+07	7.96978e+07	7.85458e+07	8.02273e+07	4.72894e+07	4.56078e+07	4.91868e+07	8.96352e+07	8.24796e+07	8.39568e+07
M409T280	409.11	279.939	Khelloside	[M+H]+		C09011	Organoheterocyclic compounds	Benzopyrans	1-benzopyrans	1.05211e+08	8.60019e+07	7.02253e+07	6.57491e+07	6.82056e+07	6.5752e+07	6.1309e+07	6.31445e+07	6.26258e+07	7.58678e+07	7.08953e+07	7.08062e+07
M109T126_2	109.101	125.871	Kinoprene	[M+H-C10H16O2]+		C19042	Lipids and lipid-like molecules	Prenol lipids	Sesquiterpenoids	5.26041e+07	1.04798e+08	4.59976e+07	3.15628e+07	2.81867e+07	2.9283e+07	2.41604e+07	3.29062e+07	3.46167e+07	3.23957e+07	3.35405e+07	3.17816e+07
M188T270	188.092	269.657	L-abrine	[M+H-CH3NH2]+		C02983	Organic acids and derivatives	Carboxylic acids and derivatives	Amino acids, peptides, and analogues	1.86046e+07	1.82598e+07	1.74577e+07	3.08045e+07	2.88823e+07	2.93216e+07	1.83382e+07	1.68833e+07	1.661e+07	2.57394e+07	2.57573e+07	2.49614e+07
M162T374	162.113	374.407	L-Carnitine	(M+H)+	HMDB0000062	C00318	Organic nitrogen compounds	Organonitrogen compounds	Quaternary ammonium salts	2.92077e+06	2.94741e+06	2.87083e+06	4.07756e+06	3.95614e+06	4.17791e+06	2.38601e+06	2.35355e+06	2.32344e+06	3.33593e+06	3.33656e+06	3.3857e+06
M227T182	227.103	181.514	L-carnosine	[M+H]+	HMDB0000033	C00386	Organic acids and derivatives	Peptidomimetics	Hybrid peptides	1.31108e+07	1.30622e+07	1.23459e+07	2.0405e+06	1.78121e+06	2.0525e+06	1.08029e+06	1.0396e+06	1.1559e+06	8.41069e+06	8.34057e+06	8.3405e+06
M130T271	130.05	270.779	L-Glutamate	(M+H-H2O)+	HMDB0000148	C00025	Organic acids and derivatives	Carboxylic acids and derivatives	"Amino acids, peptides, and analogues"	1.6964e+06	1.46172e+06	1.68495e+06	1.63988e+06	1.87894e+06	1.64284e+06	6.25589e+06	5.36877e+06	4.8021e+06	2.75419e+06	2.69264e+06	2.72445e+06
M116T308	116.07	307.676	L-hydroxyarginine	[M+H-CH5ON3]+	HMDB0004224	C05933	Organic acids and derivatives	Carboxylic acids and derivatives	Amino acids, peptides, and analogues	2.8844e+07	2.39036e+07	2.27781e+07	2.75028e+07	2.81561e+07	2.81122e+07	5.23983e+07	4.94329e+07	5.03534e+07	3.63693e+07	3.49275e+07	3.49418e+07
M229T353	229.155	352.864	L-leucyl-l-proline	[M+H]+	HMDB0011175		Organic acids and derivatives	Carboxylic acids and derivatives	Amino acids, peptides, and analogues	5.12488e+07	5.14638e+07	5.05477e+07	5.35585e+07	5.47522e+07	5.53909e+07	5.52261e+07	5.69285e+07	5.47859e+07	5.54011e+07	5.55549e+07	5.55541e+07
M130T284	130.086	284.426	L-pipecolic acid	[M+H]+	HMDB0000716	C00408	Organic acids and derivatives	Carboxylic acids and derivatives	Amino acids, peptides, and analogues	1.8303e+07	1.60657e+07	1.57283e+07	5.79554e+06	5.38079e+06	5.60673e+06	6.89217e+06	8.5082e+06	7.37878e+06	8.90419e+06	8.61255e+06	8.5967e+06
M130T358	130.05	358.144	L-pyroglutamic acid	[M+H]+	HMDB0000267	C01879	Organic acids and derivatives	Carboxylic acids and derivatives	Amino acids, peptides, and analogues	1.63431e+08	1.93569e+08	1.56416e+08	1.80902e+08	1.43059e+08	1.51575e+08	5.58136e+08	4.99781e+08	4.99442e+08	2.91934e+08	2.83185e+08	2.83545e+08
M259T307	259.111	307.439	L-saccharopine	[M+H-H2O]+	HMDB0062698	C00449	Organic acids and derivatives	Carboxylic acids and derivatives	Amino acids, peptides, and analogues	3.48663e+06	6.21261e+06	4.82433e+06	1.39105e+06	1.59827e+06	916066	1.46638e+06	1.03864e+06	1.0682e+06	2.88749e+06	2.90796e+06	2.54807e+06
M325T339	325.113	339.118	Lactulose	[M+H-H2O]+	HMDB0000740	C07064	Lipids and lipid-like molecules	Fatty Acyls	Fatty acyl glycosides	6.79535e+06	6.66272e+06	6.69017e+06	3.38137e+06	3.36043e+06	3.27579e+06	1.1066e+07	1.05829e+07	1.04005e+07	6.74556e+06	6.75088e+06	6.47006e+06
M230T154	230.248	154.342	Lauryldimethylamine oxide	[M+H]+			Organic nitrogen compounds	Organonitrogen compounds	Aminoxides	1.93544e+08	1.95949e+08	1.92943e+08	1.55198e+08	1.49285e+08	1.50029e+08	1.26695e+08	1.24697e+08	1.25287e+08	1.99514e+08	1.9825e+08	1.98256e+08
M261T323	261.144	322.923	Leu-Glu	[M+H]+			Organic acids and derivatives	Carboxylic acids and derivatives	Amino acids, peptides, and analogues	7.41799e+06	6.70714e+06	5.79351e+06	3.31766e+06	3.43542e+06	3.59944e+06	1.2312e+06	1.3171e+06	1.60984e+06	3.67278e+06	3.44076e+06	3.44359e+06
M245T115	245.19	114.845	Leu-Leu	(M+H)+						1.86228e+06	2.08403e+06	1.9812e+06	1.59921e+06	1.06323e+06	1.16313e+06	1.29286e+06	853083	873721	1.28591e+06	1.18499e+06	1.28066e+06
M263T163	263.142	162.624	Leu-Met	[M+H]+			Organic acids and derivatives	Carboxylic acids and derivatives	Amino acids, peptides, and analogues	1.24677e+07	1.24421e+07	1.10101e+07	5.52224e+06	5.73582e+06	4.99205e+06	3.10361e+06	3.69746e+06	3.77602e+06	7.39251e+06	7.0486e+06	7.05443e+06
M279T149	279.17	148.738	Leu-Phe	[M+H]+			Organic acids and derivatives	Carboxylic acids and derivatives	Amino acids, peptides, and analogues	5.64193e+07	6.05241e+07	6.1599e+07	3.53264e+07	3.57055e+07	3.40976e+07	2.20961e+07	2.11568e+07	2.37292e+07	3.8669e+07	3.78948e+07	3.79309e+07
M132T255	132.102	254.514	Leucine	[M+H]+	HMDB0000687	C00123	Organic acids and derivatives	Carboxylic acids and derivatives	Amino acids, peptides, and analogues	8.6017e+07	1.01363e+08	9.85247e+07	9.59757e+07	9.5464e+07	8.72823e+07	8.26481e+07	8.4005e+07	9.2093e+07	9.8364e+07	9.36628e+07	9.15525e+07
M245T161	245.186	161.336	Leucylleucine	[M+H]+	HMDB0028933	C11332	Organic acids and derivatives	Carboxylic acids and derivatives	Amino acids, peptides, and analogues	3.4955e+07	3.35342e+07	3.22496e+07	1.98974e+07	1.91847e+07	1.79383e+07	1.03273e+07	1.08401e+07	1.09417e+07	2.22768e+07	2.16327e+07	2.21873e+07
M591T315	591.263	314.523	Leukotriene f4	[M+Na]+		C06462	Lipids and lipid-like molecules	Fatty Acyls	Eicosanoids	2.50505e+07	2.28913e+07	2.1381e+07	1.59022e+07	1.53568e+07	1.42506e+07	8.52793e+06	8.2162e+06	8.05731e+06	1.6267e+07	1.53931e+07	1.63738e+07
M362T305	362.144	305.401	Levofloxacin	[M+H]+	HMDB0001929	C07660	Organoheterocyclic compounds	Quinolines and derivatives	Quinoline carboxylic acids	2.63584e+06	2.7243e+06	4.28338e+06	3.86684e+06	3.0273e+06	2.93178e+06	2.34438e+06	2.67121e+06	2.57655e+06	4.15557e+06	4.08153e+06	3.70139e+06
M324T28	324.29	27.7438	Linoleoyl ethanolamide	[M+H]+	HMDB0012252		Organic nitrogen compounds	Organonitrogen compounds	Amines	1.8043e+07	1.83908e+07	1.91554e+07	1.9654e+07	2.06355e+07	1.69323e+07	1.46317e+07	1.48282e+07	1.23807e+07	1.5358e+07	1.55846e+07	1.53602e+07
M263T28_2	263.237	27.7019	Linoleoylglycine	[M+H-C2H5O2N]+			Organic acids and derivatives	Carboxylic acids and derivatives	Amino acids, peptides, and analogues	3.18376e+08	3.29112e+08	3.27199e+08	2.70437e+08	2.91162e+08	2.72502e+08	2.69334e+08	2.48453e+08	2.67312e+08	2.77339e+08	2.77338e+08	2.76377e+08
M410T296	410.219	295.739	Lisinopril (8r,s)-diketopiperazine	[M+Na]+			Organic acids and derivatives	Carboxylic acids and derivatives	Amino acids, peptides, and analogues	2.97721e+06	2.40715e+06	3.18102e+06	4.45313e+06	4.82038e+06	5.22879e+06	7.98245e+06	7.37207e+06	6.26979e+06	3.33511e+06	3.34022e+06	3.54653e+06
M399T228	399.126	228.204	Loganic acid	[M+Na]+		C01512	Lipids and lipid-like molecules	Prenol lipids	Terpene glycosides	4.84917e+06	4.46166e+06	3.27522e+06	2.0058e+06	1.53628e+06	1.17416e+06	1.20009e+06	1.23395e+06	1.13224e+06	1.87089e+06	1.54673e+06	1.60051e+06
M595T191	595.165	190.656	Lonicerin	[M+H]+		C17557	Phenylpropanoids and polyketides	Flavonoids	Flavonoid glycosides	8.37956e+06	7.99803e+06	7.94184e+06	8.19606e+06	7.88091e+06	7.61684e+06	6.02768e+06	6.41724e+06	6.43355e+06	8.05732e+06	7.95725e+06	7.81719e+06
M405T31	405.263	30.9126	Lovastatin hydroxy acid	[M+H-H2O]+		C21130	Organic acids and derivatives	Hydroxy acids and derivatives	Medium-chain hydroxy acids and derivatives	6.83051e+06	1.23063e+07	5.53087e+06	5.244e+06	3.46301e+06	1.34981e+07	6.8423e+06	3.79761e+06	3.92984e+06	5.0682e+06	5.0516e+06	5.30316e+06
M324T268	324.217	267.623	Lsd	[M+H]+	HMDB0000802	C00715	Alkaloids and derivatives	Ergoline and derivatives	Lysergic acids and derivatives	3.40146e+06	3.10269e+06	3.10531e+06	3.63862e+06	3.83349e+06	3.81773e+06	2.59934e+06	2.54154e+06	2.64381e+06	3.27938e+06	3.28194e+06	3.21196e+06
M519T155	519.162	154.752	Lsta	[M+H+K]2+			Organic oxygen compounds	Organooxygen compounds	Carbohydrates and carbohydrate conjugates	2.52671e+06	2.21322e+06	1.92865e+06	1.85382e+06	2.28643e+06	2.24341e+06	507611	579630	982491	2.27498e+06	2.2622e+06	1.76288e+06
M170T28	170.154	27.6587	Lupinine	[M+H]+		C10773	Alkaloids and derivatives	Lupin alkaloids	Lupinine-type alkaloids	3.35705e+07	4.01008e+07	3.48101e+07	2.68177e+07	2.86377e+07	2.79913e+07	2.5241e+07	2.75983e+07	2.76023e+07	2.90596e+07	2.88866e+07	2.88871e+07
M449T199	449.108	199.263	Luteolin 7-glucoside	[M+H]+	HMDB0035588	C03951	Phenylpropanoids and polyketides	Flavonoids	Flavonoid glycosides	1.54892e+07	1.39616e+07	1.49307e+07	1.27879e+07	1.38322e+07	1.24267e+07	7.89068e+06	7.87668e+06	7.94997e+06	1.25916e+07	1.25764e+07	1.17848e+07
M249T150	249.112	150.321	Malioxamycin	[M+H]+			Organic acids and derivatives	Carboxylic acids and derivatives	Amino acids, peptides, and analogues	5.7669e+06	5.57201e+06	6.0876e+06	6.67341e+06	1.11072e+07	8.92926e+06	1.14215e+07	6.01706e+06	1.1003e+07	8.57294e+06	9.15194e+06	5.07912e+06
M127T139	127.039	139.181	Maltol	[M+H]+	HMDB0030776	C11918	Organoheterocyclic compounds	Pyrans	Pyranones and derivatives	5.82221e+07	6.11755e+07	5.56738e+07	4.47132e+07	4.53967e+07	4.65863e+07	2.23695e+07	1.91204e+07	2.2381e+07	4.7187e+07	4.58681e+07	4.58917e+07
M684T472	684.256	472.194	Maltotetraose	(M+NH4)+	HMDB0001296	C02052	Organic oxygen compounds	Organooxygen compounds	Carbohydrates and carbohydrate conjugates	2.3395e+06	2.12084e+06	1.89957e+06	2.02132e+07	1.92935e+07	1.94094e+07	5.16943e+07	5.05707e+07	5.20044e+07	2.57884e+07	2.53594e+07	2.55133e+07
M505T191_1	505.196	190.692	Maltotriose	[M+H]+	HMDB0001262	C01835	Organic oxygen compounds	Organooxygen compounds	Carbohydrates and carbohydrate conjugates	1.44813e+07	1.34881e+07	1.24517e+07	7.77636e+06	9.91032e+06	1.10857e+07	1.26512e+07	1.33554e+07	1.40439e+07	1.21811e+07	1.21827e+07	1.24323e+07
M411T151	411.199	150.974	Mangostine	[M+H]+	HMDB0035796	C10080	Organoheterocyclic compounds	Benzopyrans	1-benzopyrans	5.66019e+08	5.65308e+08	5.62276e+08	3.12496e+08	3.00225e+08	2.93643e+08	3.42945e+08	3.27412e+08	3.46177e+08	4.2762e+08	4.18591e+08	4.1864e+08
M219T156	219.102	156.11	Maprotiline	[M+H-C3H9N]+	HMDB0015069	C07107				4.92623e+08	4.57658e+08	4.0694e+08	3.39868e+08	3.42979e+08	3.16635e+08	1.68306e+08	1.71261e+08	1.80999e+08	3.38636e+08	3.24334e+08	3.27387e+08
M473T29	473.343	28.9686	Maslinic acid	[M+H]+	HMDB0002392	C16939	Lipids and lipid-like molecules	Prenol lipids	Triterpenoids	6.31559e+06	7.77704e+06	7.72384e+06	9.254e+06	2.59443e+06	6.51201e+06	4.73355e+06	1.45149e+07	1.13635e+07	4.65981e+06	4.76987e+06	3.60223e+06
M376T286	376.16	286.397	Matairesinol	[M+NH4]+	HMDB0035698	C10682	Lignans, neolignans and related compounds	Furanoid lignans	Tetrahydrofuran lignans	7.7722e+06	7.69199e+06	6.74649e+06	6.03519e+06	6.02918e+06	5.89097e+06	4.76368e+06	4.69906e+06	4.43962e+06	5.92339e+06	5.92522e+06	5.76592e+06
M255T712	255.124	711.849	Melatonin	[M+Na]+	HMDB0001389	C01598	Organoheterocyclic compounds	Indoles and derivatives	Indoles	1.86303e+06	1.47366e+06	1.47374e+06	1.2077e+06	1.55191e+06	1.24686e+06	1.22421e+06	1.28775e+06	1.1716e+06	1.7501e+06	1.66899e+06	1.67537e+06
M522T422	522.203	421.924	Melezitose	[M+NH4]+	HMDB0011730	C08243	Organic oxygen compounds	Organooxygen compounds	Carbohydrates and carbohydrate conjugates	9.56524e+06	9.32158e+06	9.21115e+06	2.91984e+07	2.93715e+07	2.8305e+07	6.61505e+07	6.83646e+07	6.95847e+07	3.65519e+07	3.61361e+07	3.64848e+07
M151T126	151.112	125.795	Menthofuran	[M+H]+	HMDB0036089	C09868	Lipids and lipid-like molecules	Prenol lipids	Monoterpenoids	6.19186e+07	6.55861e+07	6.08604e+07	3.10764e+07	5.98355e+07	3.13068e+07	2.7997e+07	2.85677e+07	2.79214e+07	4.04152e+07	4.1759e+07	4.17709e+07
M248T187	248.164	187.03	Meperidine	[M+H]+	HMDB0014597	C07128	Organoheterocyclic compounds	Piperidines	Phenylpiperidines	4.339e+07	4.36601e+07	4.33659e+07	5.15998e+07	5.12466e+07	5.04114e+07	2.90817e+07	3.07761e+07	2.93048e+07	4.38219e+07	4.38391e+07	4.32389e+07
M195T88	195.102	88.1353	Mescaline	[M+H-NH3]+		C06546	Benzenoids	Benzene and substituted derivatives	Phenethylamines	1.29394e+07	1.17743e+07	1.241e+07	1.01222e+07	1.58911e+07	1.55384e+07	8.28961e+06	7.61072e+06	7.77731e+06	1.01048e+07	9.8205e+06	1.01087e+07
M203T256	203.082	255.851	Metamitron	[M+H]+		C10930	Organoheterocyclic compounds	Triazines	1,2,4-triazines	3.05068e+06	6.66356e+06	7.69118e+06	3.10439e+06	5.40726e+06	3.67152e+06	2.87695e+06	2.08794e+06	2.34097e+06	2.80927e+06	2.77934e+06	3.00199e+06
M210T37	210.076	37.202	Metazachlor	[M+H-C3H4N2]+		C10948	Benzenoids	Benzene and substituted derivatives	Anilides	1.33527e+09	1.33284e+09	1.33564e+09	1.4873e+08	1.51222e+08	1.08058e+08	4.48306e+07	4.32515e+07	4.42117e+07	5.09511e+08	5.09604e+08	5.10217e+08
M222T275	222.074	275.311	Methabenzthiazuron	[M+H]+		C10909				430641	505255	240988	356019	440280	436671	367660	367975	317387	382125	272359	275471
M200T311	200.103	310.654	Methanone, (1-butyl-1h-indol-3-yl)(4-methoxy-1-naphthalenyl)-	[M+H-C11H10O]+			Organoheterocyclic compounds	Indoles and derivatives	Naphthoylindoles	4.36276e+06	3.58659e+06	3.4218e+06	2.91338e+06	2.87703e+06	3.77894e+06	2.01734e+06	2.49413e+06	1.91668e+06	3.1427e+06	3.06283e+06	3.06104e+06
M251T224_2	251.139	224.471	Methaqualone	[M+H]+	HMDB0240285	C07560	Organoheterocyclic compounds	Diazanaphthalenes	Benzodiazines	6.34379e+06	6.36686e+06	6.48337e+06	1.35811e+07	1.33488e+07	1.36094e+07	2.0703e+06	2.11054e+06	1.85553e+06	7.34447e+06	7.46928e+06	7.46912e+06
M230T618	230.142	617.949	Methfuroxam	[M+H]+			Benzenoids	Benzene and substituted derivatives	Anilides	1.15129e+08	1.29055e+08	9.69682e+07	1.05665e+08	1.11226e+08	9.64562e+07	1.17725e+08	9.45367e+07	8.49365e+07	8.20913e+07	5.32563e+07	8.20389e+07
M308T271	308.122	271.435	Methotrexate	[M+H-C5H9NO4]+	HMDB0014703	C01937	Organoheterocyclic compounds	Pteridines and derivatives	Pterins and derivatives	1.40136e+07	1.05465e+07	5.08633e+06	2.77014e+06	3.28652e+06	4.04766e+06	1.87156e+06	1.66414e+06	1.47996e+06	5.04768e+06	4.23411e+06	4.10739e+06
M371T483	371.227	482.598	Methyl (1-(cyclohexylmethyl)-1h-indole-3-carbonyl)-l-valinate	[M+H]+			Organic acids and derivatives	Carboxylic acids and derivatives	Amino acids, peptides, and analogues	3.91961e+07	4.0623e+07	2.29893e+07	4.84716e+07	4.67114e+07	1.95955e+07	4.31138e+07	2.13835e+07	4.05736e+07	4.34393e+07	4.4429e+07	4.34375e+07
M212T271	212.103	270.504	Methyldopa	[M+H]+		C07194	Phenylpropanoids and polyketides	Phenylpropanoic acids		8.17833e+06	5.29897e+06	7.26573e+06	1.42067e+07	1.17355e+07	1.37293e+07	1.68547e+07	1.02352e+07	1.67287e+07	9.63894e+06	9.20046e+06	9.19596e+06
M234T45	234.135	44.9038	Metolachlor-morpholinone	[M+H]+			Organoheterocyclic compounds	Oxazinanes	Morpholines	1.26157e+08	1.32322e+08	1.09574e+08	3.85835e+07	3.26531e+07	4.41393e+07	1.775e+07	2.39137e+07	1.87914e+07	6.41343e+07	6.50494e+07	6.41339e+07
M215T299	215.107	298.886	Metribuzin	[M+H]+		C14332	Organosulfur compounds	Thioethers	Aryl thioethers	3.998e+06	4.38407e+06	6.57279e+06	2.86835e+06	4.82525e+06	4.46573e+06	3.74042e+06	3.91651e+06	4.20994e+06	3.97797e+06	5.24227e+06	3.99891e+06
M391T28	391.263	27.6803	Mevastatin	[M+H]+		C13963	Organoheterocyclic compounds	Lactones	Delta valerolactones	3.05918e+07	2.64311e+07	2.92281e+07	2.96205e+07	3.23055e+07	2.97754e+07	2.87968e+07	3.31987e+07	3.55633e+07	3.22139e+07	3.24728e+07	3.22132e+07
M445T130_1	445.205	130.232	Mitoxantrone	[M+H]+	HMDB0015335	C11195	Benzenoids	Anthracenes	Anthraquinones	2.51123e+07	2.07896e+07	1.95881e+07	1.1624e+07	9.29788e+06	8.79343e+06	8.86685e+06	7.08134e+06	7.68074e+06	1.11677e+07	1.14753e+07	1.14725e+07
M371T178_1	371.168	178.348	Mollicellin i	[M+H]+	HMDB0139292					1.84569e+07	1.81226e+07	1.72167e+07	9.27848e+06	9.69175e+06	9.81835e+06	3.69335e+06	6.48424e+06	3.62036e+06	9.86392e+06	9.22919e+06	9.2705e+06
M339T77	339.29	77.0999	Monoelaidin	[M+H-H2O]+			Lipids and lipid-like molecules	Glycerolipids	Monoradylglycerols	1.11111e+07	2.85186e+07	1.0191e+07	1.94207e+07	2.06555e+07	4.74042e+07	5.61897e+07	3.07504e+07	3.61446e+07	2.17702e+07	2.26418e+07	2.17701e+07
M353T81_2	353.269	80.9631	Monolinolenin (9c,12c,15c)	[M+H]+			Lipids and lipid-like molecules	Fatty Acyls	Lineolic acids and derivatives	1.29444e+09	1.306e+09	1.12102e+09	1.01587e+09	9.96833e+08	9.49465e+08	8.04337e+08	7.75984e+08	7.87396e+08	9.41268e+08	9.32586e+08	9.32577e+08
M101T296	101.06	295.604	Monomethyl glutaric acid	[M+H-CH2O2]+	HMDB0000858		Lipids and lipid-like molecules	Fatty Acyls	Fatty acid esters	3.19808e+07	3.20337e+07	3.18171e+07	2.66978e+07	2.25545e+07	2.31097e+07	2.23481e+07	2.1575e+07	2.16349e+07	2.61766e+07	2.58201e+07	2.58833e+07
M462T265	462.158	265.276	Morphine-3-glucuronide	[M+H]+	HMDB0041936	C16643				2.39233e+06	1.5318e+06	1.71193e+06	331685	385421	509667	643208	576925	901067	2.05395e+06	1.82446e+06	1.88131e+06
M88T339	88.0759	338.577	Morpholine	[M+H]+	HMDB0031581	C14452	Organoheterocyclic compounds	Oxazinanes	Morpholines	1.60442e+07	1.52413e+07	1.43837e+07	2.64472e+07	2.55561e+07	2.65619e+07	3.84269e+07	4.04214e+07	3.4427e+07	2.76969e+07	2.68017e+07	2.66837e+07
M289T166	289.126	165.969	Myclobutanil	[M+H]+		C18477	Benzenoids	Benzene and substituted derivatives	Halobenzenes	6.06212e+06	5.83816e+06	5.47504e+06	8.15772e+06	1.08846e+07	8.11117e+06	8.37384e+06	8.4698e+06	8.20208e+06	8.77209e+06	8.77255e+06	8.35594e+06
M319T379	319.045	379.308	Myricetin	[M+H]+	HMDB0002755	C10107	Phenylpropanoids and polyketides	Flavonoids	Flavones	2.8842e+07	2.86666e+07	2.75057e+07	1.21091e+07	1.25908e+07	1.26999e+07	1.13146e+07	1.13946e+07	1.06131e+07	1.17667e+07	1.17669e+07	1.15781e+07
M451T272	451.087	271.572	Myricetin-3-xyloside	[M+H]+			Phenylpropanoids and polyketides	Flavonoids	Flavonoid glycosides	5.63217e+06	1.43775e+07	5.76053e+06	8.43437e+06	7.40799e+06	8.84719e+06	1.15902e+07	8.60078e+06	7.66644e+06	8.75972e+06	3.4135e+06	9.26933e+06
M366T30	366.279	30.2747	Myriocin	[M+H-2H2O]+		C19914	Lipids and lipid-like molecules	Fatty Acyls	Fatty acids and conjugates	3.84746e+07	4.10233e+07	3.15524e+07	5.11783e+07	5.51405e+07	5.20679e+07	4.77212e+07	4.35274e+07	5.26351e+07	4.82981e+07	4.68677e+07	4.68819e+07
M258T150	258.279	150.302	Myristamine oxide	[M+H]+			Organic nitrogen compounds	Organonitrogen compounds	Aminoxides	2.22537e+08	2.25575e+08	2.21583e+08	1.94528e+08	1.89285e+08	1.9474e+08	1.52032e+08	1.40927e+08	1.45954e+08	2.88438e+08	2.99974e+08	2.88345e+08
M175T337	175.108	337.301	N-.alpha.-acetyl-l-ornithine	[M+H]+	HMDB0003357	C00437	Organic acids and derivatives	Carboxylic acids and derivatives	Amino acids, peptides, and analogues	9.26473e+06	8.913e+06	8.85141e+06	9.94869e+06	9.42901e+06	8.94161e+06	1.86993e+07	1.75849e+07	1.79001e+07	1.34547e+07	1.3045e+07	1.30316e+07
M470T5	470.317	4.96965	N-((4r)-4-((3r,5s,9s,10s,13r,14s,17r)-3-hydroxy-10,13-dimethylhexadecahydro-1h-cyclopenta[a]phenanthren-17-yl)pentanoyl)-n-methylglycine	[M+Na]+						747988	519032	476135	476364	420410	569267	521865	448837	446499	516500	515486	515486
M327T481	327.201	481.353	N-(1-amino-3,3-dimethyl-1-oxobutan-2-yl)-1-pentyl-1h-indole-3-carboxamide	[M+H-NH3]+			Organic acids and derivatives	Carboxylic acids and derivatives	Amino acids, peptides, and analogues	6.27309e+07	5.70339e+07	6.04377e+07	5.83907e+07	5.54674e+07	6.42858e+07	5.55223e+07	9.26277e+07	2.47766e+07	6.56901e+07	6.83923e+07	6.5686e+07
M255T403	255.098	403.07	N-(4-fluorobenzoyl)-5-amino-1h-indole	[M+H]+			Benzenoids	Benzene and substituted derivatives	Benzoic acids and derivatives	3.92886e+07	2.6904e+07	6.95785e+07	3.59511e+07	3.5217e+07	6.88298e+06	7.51072e+07	7.23309e+07	7.26951e+07	6.27776e+07	6.27804e+07	6.30759e+07
M244T272	244.079	272.233	N-acetyl-d-galactosamine	[M+Na]+	HMDB0000212	C01074	Organic oxygen compounds	Organooxygen compounds	Carbohydrates and carbohydrate conjugates	2.69853e+06	3.30754e+06	6.44329e+06	3.19143e+06	5.05184e+06	2.71494e+06	3.39468e+06	2.11331e+06	4.71875e+06	3.81117e+06	2.84515e+06	3.77841e+06
M244T230	244.079	229.859	N-acetylgalactosamine	[M+Na]+	HMDB0000853	C01074	Organic oxygen compounds	Organooxygen compounds	Carbohydrates and carbohydrate conjugates	3.90893e+07	3.90126e+07	2.64474e+07	2.4544e+07	2.58615e+07	2.33626e+07	1.3518e+07	1.183e+07	1.42093e+07	2.89495e+07	2.61567e+07	2.60178e+07
M314T178	314.064	177.795	N-acetylneuraminic acid, 2,3-dehydro-2-deoxy-	[M+Na]+		C04580	Organic oxygen compounds	Organooxygen compounds	Alcohols and polyols	1.15117e+07	1.49328e+07	1.54562e+07	1.08665e+07	1.03295e+07	1.03526e+07	2.70668e+07	2.8244e+07	2.57303e+07	1.83424e+07	1.83432e+07	1.85078e+07
M306T30	306.279	30.2747	N-acetylsphingosine	[M+H-2H2O]+			Lipids and lipid-like molecules	Sphingolipids	Ceramides	2.89785e+07	3.91443e+07	2.84219e+07	2.06282e+07	2.21476e+07	2.27305e+07	1.74389e+07	1.53244e+07	1.27096e+07	2.21796e+07	2.25577e+07	2.21833e+07
M171T361	171.113	360.642	N-alpha-acetyl-l-lysine	[M+H-H2O]+		C12989	Organic acids and derivatives	Carboxylic acids and derivatives	Amino acids, peptides, and analogues	2.34358e+06	2.11847e+06	2.37091e+06	2.79309e+06	2.75372e+06	2.73021e+06	2.54341e+06	2.90277e+06	3.0163e+06	2.81918e+06	2.81803e+06	2.9132e+06
M198T246	198.074	245.905	N-carboxyethyl-.gamma.-aminobutyric acid	[M+Na]+	HMDB0002201		Organic acids and derivatives	Carboxylic acids and derivatives	Amino acids, peptides, and analogues	9.06092e+06	6.85838e+06	5.26224e+06	3.07973e+06	3.83605e+06	2.56748e+06	2.55081e+06	2.14909e+06	4.25142e+06	4.8481e+06	4.25184e+06	4.29249e+06
M338T31	338.277	31.4698	N-cis-hexadec-9-enoyl-l-homoserine lactone	[M+H]+			Organic acids and derivatives	Carboxylic acids and derivatives	Amino acids, peptides, and analogues	5.77915e+07	1.35731e+08	5.21625e+07	5.95987e+07	6.52193e+07	6.0635e+07	8.59518e+07	8.53205e+07	8.90961e+07	6.74088e+07	6.78751e+07	6.78212e+07
M186T158	186.222	157.881	N-dodecylamine	[M+H]+			Organic nitrogen compounds	Organonitrogen compounds	Amines	3.67538e+06	3.80074e+06	3.65899e+06	3.03577e+06	3.32522e+06	3.26112e+06	2.01555e+06	2.22949e+06	2.60699e+06	3.69295e+06	3.64897e+06	3.71596e+06
M206T368	206.102	367.621	N-fluorenylacetamide	[M+H-H2O]+		C02778				1.28081e+07	1.34011e+07	1.43938e+07	1.10092e+07	1.02294e+07	1.12317e+07	1.26954e+07	1.24385e+07	1.31162e+07	1.29697e+07	1.3013e+07	1.3013e+07
M272T111_2	272.076	110.839	N-glycolylneuraminic acid	[M+H-3H2O]+	HMDB0000833	C03410	Organic oxygen compounds	Organooxygen compounds	Carbohydrates and carbohydrate conjugates	5.89994e+08	6.03203e+08	6.04588e+08	1.49377e+08	1.45189e+08	1.41214e+08	2.04586e+08	1.97479e+08	1.98108e+08	2.9698e+08	2.997e+08	2.96966e+08
M484T26	484.472	26.3737	N-lauroyl-d-erythro-sphinganine	[M+H]+	HMDB0011758		Lipids and lipid-like molecules	Sphingolipids	Ceramides	1.48902e+08	1.52476e+08	1.45837e+08	1.37724e+08	1.40238e+08	1.48388e+08	8.83548e+07	9.2766e+07	9.33562e+07	1.17755e+08	1.17825e+08	1.16967e+08
M134T339	134.081	338.564	N-methyl-l-threonine	[M+H]+			Organic acids and derivatives	Carboxylic acids and derivatives	Amino acids, peptides, and analogues	6.94532e+07	6.45248e+07	6.40019e+07	1.62721e+08	1.67912e+08	1.6271e+08	2.48793e+08	2.3031e+08	2.27602e+08	1.58926e+08	1.5457e+08	1.54263e+08
M108T611	108.081	610.844	N-methylaniline	[M+H]+		C02299	Organic nitrogen compounds	Organonitrogen compounds	Amines	2.83662e+07	1.57641e+07	8.79649e+06	1.79738e+06	1.10257e+07	5.77422e+06	1.8162e+07	2.00067e+07	3.11579e+07	1.94291e+07	1.74256e+07	1.73599e+07
M121T219_1	121.065	218.635	N-methyltyramine	[M+H-CH5N]+	HMDB0003633	C02442	Benzenoids	Benzene and substituted derivatives	Phenethylamines	1.30983e+08	1.31079e+08	1.35179e+08	2.47934e+07	2.43471e+07	2.61007e+07	2.24271e+07	2.17072e+07	2.0738e+07	6.39902e+07	6.39827e+07	6.2966e+07
M513T26	512.503	25.7218	N-myristoylsphinganine	[M+H]+	HMDB0011759		Lipids and lipid-like molecules	Sphingolipids	Ceramides	7.11485e+08	7.09879e+08	7.0006e+08	6.58679e+08	6.93117e+08	7.24169e+08	4.7853e+08	4.59474e+08	4.7284e+08	5.93245e+08	5.86539e+08	5.86527e+08
M569T26_1	568.566	25.7169	N-stearoylsphinganine	[M+H]+	HMDB0011761		Lipids and lipid-like molecules	Sphingolipids	Ceramides	2.84821e+08	2.98354e+08	2.6939e+08	3.91331e+08	3.99967e+08	4.24162e+08	2.85366e+08	2.75675e+08	2.81181e+08	3.03689e+08	2.97512e+08	2.97481e+08
M180T328	180.068	327.913	N-tris(hydroxymethyl)methylglycine	[M+H]+			Organic acids and derivatives	Carboxylic acids and derivatives	Amino acids, peptides, and analogues	1.04128e+07	9.86549e+06	8.68485e+06	9.30822e+06	9.67775e+06	9.41296e+06	9.54518e+06	9.30343e+06	9.37878e+06	1.00211e+07	9.7039e+06	9.70357e+06
M252T245	252.196	244.87	N-undecanoyl-l-homoserine lactone	[M+H-H2O]+			Organic acids and derivatives	Carboxylic acids and derivatives	Amino acids, peptides, and analogues	2.52858e+06	3.16773e+06	3.2955e+06	2.22412e+06	2.09396e+06	1.78815e+06	1.26528e+06	1.17775e+06	1.14661e+06	1.96886e+06	1.99218e+06	1.96892e+06
M189T547	189.16	547.275	N,n,n-trimethyllysine	[M+H]+	HMDB0001325	C03793	Organic acids and derivatives	Carboxylic acids and derivatives	Amino acids, peptides, and analogues	6.8747e+07	9.26439e+07	2.01986e+07	8.58209e+07	2.73482e+07	6.94551e+07	1.36347e+08	1.539e+08	1.60586e+08	6.33153e+07	6.88708e+07	8.65053e+07
M425T109	425.157	109.27	N,n'-diacetylchitobiose	[M+H]+	HMDB0003556	C01674	Organic oxygen compounds	Organooxygen compounds	Carbohydrates and carbohydrate conjugates	3.09186e+07	3.58965e+07	3.29513e+07	2.1033e+07	1.59674e+07	1.58074e+07	3.87346e+07	2.03307e+07	2.10848e+07	2.16876e+07	2.17564e+07	1.84747e+07
M321T253_1	321.115	252.505	N4-acetylsulfamethazine	[M+H]+			Benzenoids	Benzene and substituted derivatives	Benzenesulfonamides	4.2945e+09	4.34354e+09	3.73301e+09	2.49947e+09	2.29592e+09	2.31044e+09	1.75399e+09	1.80628e+09	1.79465e+09	3.15443e+09	3.03325e+09	3.03557e+09
M387T148	387.201	147.711	N6-2-(4-aminophenyl)ethyladenosine	[M+H]+						1.43657e+07	1.1503e+07	1.15546e+07	1.23737e+07	1.21677e+07	1.24714e+07	1.48513e+07	1.40318e+07	1.37312e+07	1.41933e+07	1.34027e+07	1.41973e+07
M275T30	275.2	29.6423	Nandrolone	[M+H]+	HMDB0002725	C07254	Lipids and lipid-like molecules	Steroids and steroid derivatives	Estrane steroids	1.93415e+07	1.66581e+07	2.38666e+07	1.55754e+07	1.93346e+07	2.19449e+07	1.38488e+07	1.08172e+07	6.86506e+06	1.63026e+07	1.59152e+07	1.63136e+07
M273T125	273.094	124.51	Naringenin	[M+H]+	HMDB0002670	C00509	Phenylpropanoids and polyketides	Flavonoids	Flavans	1.67393e+08	1.63334e+08	1.53828e+08	4.38587e+07	4.36197e+07	3.90161e+07	6.9921e+07	7.66417e+07	6.68616e+07	5.87458e+07	5.87848e+07	5.68785e+07
M583T85	583.215	84.8538	Naringin dihydrochalcone	[M+H]+			Phenylpropanoids and polyketides	Flavonoids	Flavonoid glycosides	5.07963e+07	2.97636e+07	2.98114e+07	5.64885e+07	5.85658e+07	3.66915e+07	2.88723e+07	4.84279e+07	4.73934e+07	5.08924e+07	4.96178e+07	4.96143e+07
M909T168	909.482	168.33	NCGC00347372-02	[M+Na]+			Lipids and lipid-like molecules	Steroids and steroid derivatives	Steroidal glycosides	3.48262e+07	3.42295e+07	3.11088e+07	7.84238e+06	5.7649e+06	4.7828e+06	1.79774e+06	1.84866e+06	1.80196e+06	1.21781e+07	1.09419e+07	1.09473e+07
M446T248	446.164	248.048	Neolinustatin	[M+Na]+		C08336	Organic oxygen compounds	Organooxygen compounds	Carbohydrates and carbohydrate conjugates	5.66511e+06	5.39632e+06	3.99162e+06	109982	260776	124821	34473.8	84270.2	123332	1.58694e+06	1.44333e+06	1.40084e+06
M345T312	345.079	312.368	Nevadensin	[M+H]+		C10111	Phenylpropanoids and polyketides	Flavonoids	O-methylated flavonoids	4.97521e+06	4.11358e+06	3.13932e+06	3.33937e+06	3.55203e+06	3.38961e+06	2.75441e+06	2.49813e+06	2.30209e+06	3.66428e+06	3.35593e+06	3.73215e+06
M116T288	116.07	287.714	Ng,ng-dimethyl-l-arginine	[M+H-C3H9N3]+	HMDB0001539	C03626	Organic acids and derivatives	Carboxylic acids and derivatives	Amino acids, peptides, and analogues	1.39895e+08	1.39312e+08	1.1366e+08	8.82188e+07	5.61788e+07	8.77689e+07	1.08843e+08	9.95486e+07	1.50526e+08	1.43595e+08	1.39028e+08	1.39154e+08
M411T382	411.09	381.877	Nicosulfuron	[M+H]+		C10949	Organoheterocyclic compounds	Pyridines and derivatives	Pyridinesulfonamides	1.09607e+07	9.22146e+06	1.17398e+07	3.47968e+06	8.06858e+06	3.5795e+06	3.0033e+06	3.35003e+06	2.788e+06	6.42553e+06	6.33575e+06	7.09619e+06
M318T152	318.061	152.163	Nilutamide	[M+H]+	HMDB0014803	C08164	Organoheterocyclic compounds	Azolidines	Imidazolidines	3.29589e+07	3.13285e+07	3.47246e+07	2.95859e+07	3.10685e+07	3.36321e+07	3.56561e+07	3.4896e+07	3.43731e+07	3.82258e+07	3.54205e+07	3.54759e+07
M389T161	389.159	160.737	Nisoldipine	[M+H]+	HMDB0014545	C07699	Organoheterocyclic compounds	Pyridines and derivatives	Hydropyridines	7.16962e+06	5.94123e+06	7.16647e+06	5.42251e+06	6.28346e+06	4.50101e+06	6.33476e+06	3.74369e+06	3.34216e+06	6.75693e+06	4.39809e+06	4.8559e+06
M335T330	335.095	330.06	Nivalenol	[M+Na]+		C06080	Lipids and lipid-like molecules	Prenol lipids	Sesquiterpenoids	2.62576e+07	2.81462e+07	2.66738e+07	2.19796e+07	2.14554e+07	2.02379e+07	1.3882e+07	7.63687e+06	1.4464e+07	2.1718e+07	2.12686e+07	2.17207e+07
M425T200	425.142	199.682	Nobiletin	[M+Na]+	HMDB0029540	C10112	Phenylpropanoids and polyketides	Flavonoids	O-methylated flavonoids	1.09049e+06	1.11039e+06	1.00034e+06	1.46454e+06	1.63235e+06	1.39886e+06	1.15298e+06	967424	1.06404e+06	1.87776e+06	1.52937e+06	1.5354e+06
M184T28	184.169	27.6611	Nonanamide, n-[(4-hydroxy-2-iodo-5-methoxyphenyl)methyl]-8-methyl-	[M+H-C7H7IO2]+			Benzenoids	Phenols	Methoxyphenols	3.70726e+07	3.67235e+07	3.88987e+07	3.22388e+07	2.91193e+07	2.96283e+07	2.55668e+07	2.99709e+07	2.56039e+07	3.01405e+07	3.01298e+07	3.13161e+07
M137T49	137.06	49.1656	Nordihydrocapsaicin	[M+H-C9H19ON]+	HMDB0036328	C20216	Benzenoids	Phenols	Methoxyphenols	2.16825e+07	2.31126e+07	2.17857e+07	5.64003e+07	6.01143e+07	5.83878e+07	2.47412e+07	1.41534e+07	2.95791e+07	2.33145e+07	2.29768e+07	2.26441e+07
M299T27	299.201	27.0167	Norethindrone	[M+H]+	HMDB0014855	C05028	Lipids and lipid-like molecules	Steroids and steroid derivatives	Estrane steroids	3.58447e+07	3.56768e+07	3.84844e+07	4.40092e+07	4.29401e+07	4.96442e+07	3.91541e+07	3.99802e+07	3.31007e+07	3.8492e+07	3.85913e+07	3.80537e+07
M414T213	414.137	212.948	Noscapine	[M+H]+	HMDB0033441	C09592				1.0556e+07	9.76081e+06	2.39706e+06	2.43336e+06	2.06528e+06	3.11872e+06	7.83195e+06	8.29047e+06	8.00873e+06	5.42062e+06	4.84505e+06	4.85585e+06
M130T139	130.05	138.696	O-acetyl-l-serine	[M+H-H2O]+	HMDB0003011	C00979	Organic acids and derivatives	Carboxylic acids and derivatives	Amino acids, peptides, and analogues	2.03833e+07	2.27841e+07	1.81293e+07	1.96162e+08	1.96666e+08	1.8963e+08	2.47335e+08	2.50063e+08	2.49163e+08	1.69643e+08	1.71305e+08	1.7128e+08
M361T306	361.074	306.192	O-methylsterigmatocystin	[M+Na]+		C03686				6.18343e+06	4.96365e+06	4.2315e+06	2.36045e+06	2.24947e+06	1.93437e+06	2.82036e+06	3.14485e+06	2.68183e+06	3.56566e+06	3.35047e+06	3.34999e+06
M477T358	477.201	358.056	Obacunone	[M+Na]+		C08775	Lipids and lipid-like molecules	Prenol lipids	Triterpenoids	3.01342e+06	3.09203e+06	3.02773e+06	184755	99054.7	111547	55972.6	1.05109e+06	1.05109e+06	960049	968652	960050
M393T93	393.188	93.3485	Octaethylene glycol	[M+Na]+	HMDB0094680		Organic oxygen compounds	Organooxygen compounds	Ethers	1.57184e+08	1.52545e+08	1.54395e+08	1.4509e+08	1.39039e+08	1.64204e+08	1.43785e+08	1.48378e+08	1.42251e+08	1.47442e+08	1.4744e+08	1.48719e+08
M282T27_2	282.279	27.4219	Oleamide	[M+H]+	HMDB0002117	C19670	Lipids and lipid-like molecules	Fatty Acyls	Fatty amides	7.45235e+09	7.42362e+09	7.61581e+09	5.78121e+09	6.30687e+09	6.09808e+09	5.8463e+09	6.34832e+09	5.9719e+09	6.43555e+09	6.59928e+09	6.43431e+09
M265T77	265.253	77.135	Oleic acid methyl ester	[M+H-CH4O]+		C03425	Lipids and lipid-like molecules	Fatty Acyls	Fatty acid esters	1.40985e+07	1.30952e+07	1.41202e+07	2.23026e+07	6.68707e+07	2.23336e+07	2.723e+07	3.31413e+07	2.97361e+07	2.19936e+07	2.16516e+07	2.19903e+07
M310T27	310.31	27.0499	Oleoyl ethylamide	[M+H]+			Lipids and lipid-like molecules	Fatty Acyls	Fatty amides	1.41116e+09	1.45526e+09	1.44466e+09	1.04838e+09	1.1623e+09	1.11006e+09	1.04558e+09	9.70833e+08	9.93572e+08	1.08041e+09	1.07314e+09	1.08052e+09
M813T39	813.49	38.7028	Oligomycin a	[M+Na]+		C11311				1.52838e+08	1.45599e+08	1.0805e+08	1.88514e+08	1.76678e+08	1.82015e+08	4.09665e+07	1.27638e+08	7.03182e+07	1.34876e+08	1.35029e+08	1.27453e+08
M798T38	797.517	38.4976	Oligomycin c	[M+Na]+		C11313				4.70318e+08	2.28636e+08	4.36157e+08	1.27146e+08	2.36528e+08	4.46079e+08	1.78e+08	1.80008e+08	1.72182e+08	2.50761e+08	2.74347e+08	2.48921e+08
M347T305	347.124	304.719	Oryzalin	[M+H]+		C18877	Benzenoids	Benzene and substituted derivatives	Aniline and substituted anilines	1.55703e+06	830449	1.37149e+06	636922	943655	1.12459e+06	519353	491245	936774	821330	822955	769731
M607T50	607.291	50.119	Ouabain	[M+Na]+	HMDB0015224	C01443	Lipids and lipid-like molecules	Steroids and steroid derivatives	Steroid lactones	3.23313e+07	3.00089e+07	3.39472e+07	2.04712e+07	1.59038e+07	2.07021e+07	2.2272e+07	1.35401e+07	1.02817e+07	1.32662e+07	1.11271e+07	1.32794e+07
M307T685	307.227	685.09	Oxandrolone	[M+H]+	HMDB0014759	C07346	Lipids and lipid-like molecules	Steroids and steroid derivatives	Steroid lactones	958759	933041	833537	890073	1.03648e+06	1.19232e+06	786759	914078	968532	992696	995552	1.062e+06
M294T168	294.095	168.255	Oxaprozin	[M+H]+	HMDB0015126	C07356	Organoheterocyclic compounds	Azoles	Oxazoles	1.06183e+06	909687	615310	472820	399581	332272	112714	224560	320185	494797	438970	494882
M236T330	236.077	330.399	Oxcarbazepine	[M+H-NH3]+	HMDB0014914	C07492	Organoheterocyclic compounds	Benzazepines	Dibenzazepines	4.10771e+06	3.23844e+06	2.8343e+06	3.09365e+06	3.00087e+06	2.76443e+06	1.81739e+06	1.82465e+06	1.69043e+06	2.83546e+06	2.74788e+06	2.74871e+06
M316T206	316.137	206.295	Oxycodone	[M+H]+	HMDB0014640	C08018				1.61367e+06	1.74774e+06	1.65557e+06	1.87649e+06	1.26535e+06	1.33262e+06	1.32714e+06	2.085e+06	1.78053e+06	1.66558e+06	1.50973e+06	1.57277e+06
M529T32	529.388	31.6314	Oxymatrine	[2M+H]+		C10749	Alkaloids and derivatives	Lupin alkaloids	Matrine alkaloids	3.1881e+08	3.12029e+08	3.17018e+08	76220	8.35893e+07	8.82277e+07	1.10423e+08	9.10068e+07	1.07748e+08	1.61878e+08	1.62961e+08	1.61878e+08
M460T311	460.143	311.208	Oxymorphone 3-.beta.-d-glucuronide	[M+H-H2O]+			Organic oxygen compounds	Organooxygen compounds	Carbohydrates and carbohydrate conjugates	2.21447e+07	2.15495e+07	1.89577e+07	3.84071e+06	3.93435e+06	3.22513e+06	1.36485e+07	1.36266e+07	1.37047e+07	1.46926e+07	1.37604e+07	1.47797e+07
M483T328	483.168	327.542	Paeonolide	[M+Na]+		C10715	Organic oxygen compounds	Organooxygen compounds	Carbohydrates and carbohydrate conjugates	1.51614e+06	1.68055e+06	1.54505e+06	1.39718e+06	1.32215e+06	1.06462e+06	473677	543758	410546	1.31607e+06	1.34366e+06	1.34362e+06
M256T28	256.263	27.7067	Palmitamide	[M+H]+	HMDB0012273		Lipids and lipid-like molecules	Fatty Acyls	Fatty amides	5.71308e+08	6.76106e+08	5.85379e+08	5.5881e+08	5.82617e+08	5.68587e+08	6.13173e+08	5.81574e+08	6.03991e+08	6.07384e+08	6.03217e+08	6.03209e+08
M577T247	577.226	246.705	Pantethine	[M+Na]+	HMDB0003828	C12661	Organic acids and derivatives	Carboxylic acids and derivatives	Amino acids, peptides, and analogues	4.62921e+06	4.23215e+06	3.58273e+06	728888	478375	584380	210695	178429	202030	1.91322e+06	1.57082e+06	1.55105e+06
M220T232	220.118	231.687	Pantothenic acid	[M+H]+	HMDB0000210	C00864	Organic acids and derivatives	Carboxylic acids and derivatives	Amino acids, peptides, and analogues	2.56952e+07	2.57016e+07	2.44185e+07	1.42722e+07	1.38944e+07	1.37294e+07	1.30163e+07	1.32017e+07	1.27064e+07	1.8533e+07	1.83199e+07	1.82022e+07
M549T185_1	549.195	185.025	Paratunamide d (not validated)	[M+H]+			Organic oxygen compounds	Organooxygen compounds	Carbohydrates and carbohydrate conjugates	2.20959e+08	2.06486e+08	1.70569e+08	1.18492e+08	1.13232e+08	1.14642e+08	4.59056e+07	4.5176e+07	4.75388e+07	1.29001e+08	1.16928e+08	1.1871e+08
M185T27	185.132	27.0499	Parthenolide	[M+H-CH4O3]+		C07609	Lipids and lipid-like molecules	Prenol lipids	Terpene lactones	1.70758e+07	2.07192e+07	1.68423e+07	1.56398e+07	1.55468e+07	1.64479e+07	1.38115e+07	1.39213e+07	1.53582e+07	1.52858e+07	1.49593e+07	1.52792e+07
M121T27	121.101	27.2318	Patchouli alcohol	[M+H-C6H14O]+		C09705	Organic oxygen compounds	Organooxygen compounds	Alcohols and polyols	3.1914e+07	3.44572e+07	3.45955e+07	3.25079e+07	2.96674e+07	3.35411e+07	2.8123e+07	2.73789e+07	2.65924e+07	3.21602e+07	3.23544e+07	3.21593e+07
M597T283	597.145	282.563	Peltatoside	[M+H]+			Phenylpropanoids and polyketides	Flavonoids	Flavonoid glycosides	2.72185e+07	2.74901e+07	2.62258e+07	1.90308e+07	1.92072e+07	1.89948e+07	1.03938e+07	1.08161e+07	1.1315e+07	2.00295e+07	1.94769e+07	1.94397e+07
M171T267	171.076	267.023	Penicillic acid	[M+H]+		C19495	Organic acids and derivatives	Keto acids and derivatives	Medium-chain keto acids and derivatives	1.41206e+07	1.28027e+07	1.04204e+07	1.27459e+07	1.26407e+07	1.26395e+07	7.10538e+06	6.42367e+06	6.61154e+06	1.24476e+07	1.24545e+07	1.18671e+07
M239T60	239.149	60.1364	Pentaethylene glycol	[M+H]+			Organic oxygen compounds	Organooxygen compounds	Ethers	2.88503e+07	2.17161e+07	1.59262e+07	1.87005e+07	2.9112e+07	2.89691e+07	8.21201e+07	8.35122e+07	8.2147e+07	5.29392e+07	5.45839e+07	5.29397e+07
M174T604	174.128	604.167	Pentedrone	[M+H-H2O]+			Organic oxygen compounds	Organooxygen compounds	Carbonyl compounds	940736	846622	960208	801760	807186	819521	778018	828046	760792	958277	959075	1.03299e+06
M625T168	625.189	168.308	Peonidin-3,5-o-di-beta-glucoside	[M]+			Phenylpropanoids and polyketides	Flavonoids	Flavonoid glycosides	3.33281e+06	3.42266e+06	2.8613e+06	1.60318e+06	1.71073e+06	1.35023e+06	487874	629914	421232	1.63373e+06	1.4444e+06	1.4062e+06
M305T584	304.9	583.569	Perchloroterephthalic acid	[M+H+2i]+	HMDB0029628		Benzenoids	Benzene and substituted derivatives	Benzoic acids and derivatives	4.93876e+06	6.39891e+06	5.85837e+06	5.50312e+06	5.66963e+06	6.3244e+06	6.22935e+06	5.96519e+06	825971	6.63054e+06	5.72847e+06	5.76418e+06
M133T95	133.101	94.5017	Perillaldehyde	[M+H-H2O]+	HMDB0003647	C02576	Lipids and lipid-like molecules	Prenol lipids	Monoterpenoids	1.88173e+08	1.88281e+08	1.67121e+08	1.74289e+08	2.9765e+08	1.6591e+08	2.59311e+08	1.35537e+08	1.41322e+08	1.61152e+08	1.61154e+08	1.59553e+08
M369T553	369.25	552.965	Perindopril	[M+H]+	HMDB0014928	C07706	Organic acids and derivatives	Carboxylic acids and derivatives	Amino acids, peptides, and analogues	1.03474e+06	2.1348e+06	1.96506e+06	2.06519e+06	1.90199e+06	768244	2.45907e+06	2.53337e+06	2.46534e+06	1.94463e+06	1.94923e+06	1.81972e+06
M235T205	235.066	205.034	Perseitol	[M+Na]+	HMDB0033750	C08255	Organic oxygen compounds	Organooxygen compounds	Carbohydrates and carbohydrate conjugates	7.8653e+06	8.23202e+06	1.17409e+07	1.24119e+07	1.20325e+07	1.01301e+07	7.80484e+06	8.5952e+06	8.68423e+06	7.37174e+06	7.74284e+06	7.63465e+06
M593T31	593.276	30.97	Pheophorbide a	[M+H]+		C18021	Organoheterocyclic compounds	Tetrapyrroles and derivatives	Chlorins	1.53585e+08	1.85757e+08	1.98875e+08	2.1438e+08	2.29074e+08	2.05352e+08	9.27237e+07	9.239e+07	9.54618e+07	1.68173e+08	1.66162e+08	1.68199e+08
M872T24_1	871.572	23.9575	Pheophytin a	[M+H]+		C05797				1.19313e+09	1.21487e+09	1.31356e+09	1.34336e+09	1.33653e+09	1.33885e+09	1.32857e+09	1.3107e+09	1.30871e+09	1.34683e+09	1.33241e+09	1.3339e+09
M437T320_1	437.127	320.266	Phlorizin	[M+H]+	HMDB0036634	C01604	Phenylpropanoids and polyketides	Flavonoids	Flavonoid glycosides	5.11232e+07	4.64389e+07	5.37775e+07	1.04746e+08	1.01377e+08	9.63794e+07	3.28262e+07	2.96449e+07	4.51111e+07	7.02363e+07	7.0827e+07	6.09518e+07
M639T30	639.398	29.8013	Phorbol 12-myristate 13-acetate	[M+Na]+		C05151	Lipids and lipid-like molecules	Prenol lipids	Diterpenoids	1.95606e+06	9.71495e+06	9.14621e+06	1.57907e+07	1.66676e+07	4.18282e+06	7.34581e+06	6.95019e+06	7.80175e+06	7.77313e+06	7.2752e+06	7.26741e+06
M184T557	184.073	557.444	Phosphocholine	[M+H]+	HMDB0001565	C00588	Organic nitrogen compounds	Organonitrogen compounds	Quaternary ammonium salts	2.70393e+07	2.20946e+07	2.09561e+07	2.70554e+06	1.84504e+07	1.23847e+07	1.13855e+06	926167	7.62066e+06	1.50675e+07	1.37719e+07	1.37534e+07
M184T131	184.064	130.863	Phosphorylcholine	[M+H]+	HMDB0001565	C00588	Organic nitrogen compounds	Organonitrogen compounds	Quaternary ammonium salts	2.01036e+07	1.63986e+07	2.25653e+07	6.55281e+06	7.03228e+06	7.00857e+06	8.48791e+06	8.5872e+06	8.65604e+06	9.62004e+06	9.62141e+06	9.3072e+06
M441T109_1	441.246	108.605	Phyllanthin	[M+Na]+		C10746				5.43839e+08	5.64045e+08	5.41976e+08	3.50709e+08	2.69987e+08	3.44211e+08	2.43232e+08	2.53032e+08	2.55637e+08	3.07653e+08	2.95486e+08	2.95629e+08
M318T79	318.3	79.0302	Phytosphingosine	[M+H]+	HMDB0004610	C12144	Organic nitrogen compounds	Organonitrogen compounds	Amines	3.86114e+08	4.00856e+08	3.93335e+08	3.90268e+08	3.93153e+08	3.94072e+08	3.39295e+08	3.30351e+08	3.58494e+08	3.95924e+08	3.95857e+08	4.04565e+08
M293T315	293.084	314.586	Picrotin	[M+H-H2O]+		C09528				1.1792e+06	588268	979194	1.64518e+07	1.63244e+07	1.49324e+07	8.11146e+06	6.72472e+06	294007	886622	640575	627913
M209T27_1	209.132	27.0648	Pilocarpine	[M+H]+	HMDB0015217	C07474				2.91179e+07	2.93362e+07	3.10881e+07	3.29996e+07	3.05437e+07	2.76619e+07	2.69799e+07	2.71005e+07	2.33269e+07	2.71072e+07	2.69835e+07	2.65494e+07
M143T165	143.082	165.234	Pimelic acid	[M+H-H2O]+	HMDB0000857	C02656	Lipids and lipid-like molecules	Fatty Acyls	Fatty acids and conjugates	1.94095e+08	1.94596e+08	1.8668e+08	1.57205e+08	1.68813e+08	1.68919e+08	2.2991e+08	2.1875e+08	2.17772e+08	2.01805e+08	2.00935e+08	2.01807e+08
M255T693	255.124	692.572	Pimonidazole	[M+H]+			Organic 1,3-dipolar compounds	Allyl-type 1,3-dipolar organic compounds	Organic nitro compounds	1.34132e+06	1.73642e+06	1.4593e+06	1.65901e+06	1.40422e+06	1.4724e+06	1.48772e+06	1.52824e+06	1.57352e+06	1.75773e+06	1.84112e+06	1.75715e+06
M357T21	357.147	20.502	Pioglitazone	[M+H]+	HMDB0015264	C07675				1.68281e+06	1.74589e+06	1.61901e+06	2.38089e+06	2.32569e+06	2.29552e+06	2.02666e+06	2.03173e+06	1.8299e+06	2.02188e+06	2.02233e+06	1.95667e+06
M86T254	86.0964	254.487	Piperidine	[M+H]+	HMDB0034301	C01746				1.16502e+08	1.18269e+08	3.64803e+07	1.12859e+08	1.08797e+08	1.00122e+08	1.29116e+08	1.54481e+08	1.24607e+08	9.68384e+07	9.68195e+07	9.3702e+07
M347T199	347.168	199.138	Piperonyl sulfoxide	[M+Na]+		C19147				5.00266e+06	8.18878e+06	7.46035e+06	5.04639e+06	5.12447e+06	4.97124e+06	2.55087e+07	2.76611e+07	2.543e+07	1.26647e+07	1.24409e+07	1.24336e+07
M306T127	306.097	127.067	Pirimiphos methyl	[M+H]+		C18403	Organic acids and derivatives	Organic thiophosphoric acids and derivatives	Thiophosphoric acid esters	1.60776e+07	1.73078e+07	1.40374e+07	1.75978e+07	1.7908e+07	1.69892e+07	6.25542e+06	7.83226e+06	7.56209e+06	1.17994e+07	1.17961e+07	1.07167e+07
M397T111	397.147	110.839	Podophyllotoxin	[M+H-H2O]+		C10874	Lignans, neolignans and related compounds	Lignan lactones	Podophyllotoxins	1.45659e+07	1.43295e+07	1.39953e+07	7.18124e+06	7.06989e+06	6.49181e+06	5.30409e+06	5.35828e+06	5.20607e+06	8.09282e+06	8.09483e+06	7.54846e+06
M133T27	133.101	27.0538	Polygodial	[M+H-C5H10O2]+		C09712				3.7524e+07	3.78876e+07	4.08078e+07	3.82223e+07	3.83411e+07	3.99208e+07	3.54052e+07	3.5222e+07	3.33412e+07	4.02355e+07	4.01029e+07	4.03164e+07
M210T488	210.08	487.788	Porphobilinogen	[M+H-NH3]+	HMDB0000245	C00931	Organic nitrogen compounds	Organonitrogen compounds	Amines	1.68746e+06	1.71066e+06	1.66233e+06	983593	2.61837e+06	1.64328e+06	1.69006e+06	1.14578e+06	1.35207e+06	1.61198e+06	1.60982e+06	1.62985e+06
M307T66_2	307.165	66.3684	Prednisolone	[M+H-3H2O]+	HMDB0014998	C07369	Lipids and lipid-like molecules	Steroids and steroid derivatives	Hydroxysteroids	1.16593e+08	8.35378e+07	1.37241e+08	1.00178e+07	9.83065e+06	1.00765e+07	2.30486e+06	742537	1.64349e+06	2.59435e+07	2.59594e+07	2.49457e+07
M229T332	229.155	332.103	Pro-ile	[M+H]+			Organic acids and derivatives	Carboxylic acids and derivatives	Amino acids, peptides, and analogues	269122	700531	7.33148e+06	8.49443e+06	1.15428e+07	1.05656e+07	7.86313e+06	8.16662e+06	8.89572e+06	7.40211e+06	6.7378e+06	7.41524e+06
M217T329	217.122	329.427	Pro-thr	[M+H]+			Organic acids and derivatives	Carboxylic acids and derivatives	Amino acids, peptides, and analogues	1.04533e+07	1.04448e+07	9.0849e+06	5.38763e+06	5.60694e+06	5.07012e+06	3.68023e+06	3.61296e+06	3.63766e+06	6.52402e+06	6.37311e+06	6.3698e+06
M302T72_2	302.305	71.8794	Pro-Trp	[M+H]+	HMDB0000269	C00836	Organic nitrogen compounds	Organonitrogen compounds	Amines	1.05332e+09	1.07962e+09	1.09823e+09	9.89871e+08	9.89081e+08	1.05245e+09	8.6409e+08	8.68241e+08	8.29448e+08	1.30076e+09	1.30121e+09	1.34821e+09
M430T205	430.265	204.992	Pro-Trp-Lys	[M+H]+			Organic acids and derivatives	Carboxylic acids and derivatives	Amino acids, peptides, and analogues	3.34851e+06	3.34193e+06	3.46144e+06	4.38331e+06	4.39696e+06	5.03399e+06	2.74756e+07	2.85223e+07	2.7207e+07	1.24447e+07	1.2445e+07	1.22736e+07
M218T93	218.212	93.2616	Prolintane	[M+H]+						1.77371e+08	2.59633e+08	1.77555e+08	1.63499e+08	2.4103e+08	2.39693e+08	1.94641e+08	1.99987e+08	1.34306e+08	2.50283e+08	2.39988e+08	2.50292e+08
M285T170	285.149	170.248	Promazine	[M+H]+	HMDB0014564	C07379	Organoheterocyclic compounds	Benzothiazines	Phenothiazines	1.64941e+07	1.56147e+07	1.43601e+07	1.22603e+07	1.17976e+07	1.08689e+07	7.58534e+06	7.02487e+06	7.1213e+06	1.16664e+07	1.14644e+07	1.13368e+07
M444T249	444.148	248.692	Propaquizafop	[M+H]+		C18886	Benzenoids	Benzene and substituted derivatives	2-phenoxypropionic acid esters	4.2337e+06	3.91347e+06	3.06931e+06	660383	509898	468448	3.03575e+06	2.94646e+06	3.08768e+06	3.06134e+06	2.25476e+06	3.11564e+06
M230T714	230.141	714.435	Propazine	[M+H]+		C14312	Organoheterocyclic compounds	Triazines	Aminotriazines	3.67189e+07	3.68733e+07	3.76185e+07	3.71734e+07	3.68988e+07	3.49348e+07	3.66346e+07	3.74413e+07	4.00183e+07	3.33703e+07	3.077e+07	3.33444e+07
M344T333	344.091	333.313	Propiconazole	[M+H+2i]+		C11121	Benzenoids	Benzene and substituted derivatives	Halobenzenes	3.62639e+07	3.33228e+07	3.02366e+07	2.07818e+07	2.12064e+07	1.79576e+07	1.13863e+07	1.19361e+07	1.06454e+07	2.08318e+07	2.01879e+07	2.01463e+07
M553T81	553.277	80.9601	Proscillaridin a	[M+Na]+		C12816	Lipids and lipid-like molecules	Steroids and steroid derivatives	Steroid lactones	1.70439e+08	1.76452e+08	1.96933e+08	2.0074e+08	1.63083e+08	1.54312e+08	1.14209e+08	1.4334e+08	1.06961e+08	1.54522e+08	1.54463e+08	1.57511e+08
M391T33_2	391.23	32.8845	Prostaglandin g2	[M+Na]+		C05956	Lipids and lipid-like molecules	Fatty Acyls	Eicosanoids	7.9991e+06	7.74836e+06	7.35494e+06	9.25497e+06	1.13665e+07	1.02531e+07	1.95092e+07	2.10978e+07	1.65247e+07	1.53432e+07	1.51629e+07	1.53399e+07
M420T276	420.093	275.784	Prosulfuron	[M+H]+		C10950	Benzenoids	Benzene and substituted derivatives	Benzenesulfonamides	412667	544383	253945	251615	317222	216200	321178	223217	211278	421723	267672	222505
M337T252	337.09	251.957	Psoralidin	[M+H]+	HMDB0034050	C10523	Phenylpropanoids and polyketides	Isoflavonoids	Coumestans	4.53473e+08	4.48523e+08	4.3341e+08	3.50019e+08	2.96661e+08	3.01031e+08	2.30742e+08	2.35158e+08	2.31819e+08	3.65499e+08	3.58035e+08	3.53791e+08
M472T458	472.234	457.575	Puromycin	[M+H]+		C01610	Nucleosides, nucleotides, and analogues	Purine nucleosides	Purine 3'-deoxyribonucleosides	4.96135e+06	6.3107e+06	5.31609e+06	6.34826e+06	5.50425e+06	5.01869e+06	3.07035e+06	3.61017e+06	2.5693e+06	4.30567e+06	4.7045e+06	4.97637e+06
M89T563	89.1075	562.69	Putrescine	[M+H]+	HMDB0001414	C02896	Organic nitrogen compounds	Organonitrogen compounds	Amines	6.42631e+07	5.9373e+07	2.16339e+07	3.4854e+07	5.64729e+07	5.26112e+07	6.60491e+07	5.10228e+07	3.13767e+07	6.7484e+07	6.21445e+07	6.2372e+07
M211T272	211.069	271.746	Pyocyanin	[M+H]+		C01748	Organoheterocyclic compounds	Diazanaphthalenes	Benzodiazines	2.5461e+06	2.66436e+06	1.06972e+06	835754	571532	386774	1.76057e+06	1.79141e+06	1.8012e+06	2.362e+06	1.91974e+06	1.89777e+06
M403T439	403.061	438.923	Pyrazoxyfen	[M+H]+		C18556	Benzenoids	Benzene and substituted derivatives	Benzoyl derivatives	74579	119518	50430.8	84892.2	104079	98554	79221.3	69313.5	102181	166433	122862	118476
M387T20	387.137	20.4647	Pyridaben	[M+Na]+		C18614	Benzenoids	Benzene and substituted derivatives	Phenylpropanes	1.44329e+06	1.38471e+06	1.48142e+06	2.04376e+06	1.71391e+06	1.86415e+06	1.42704e+06	1.26881e+06	1.31682e+06	1.53597e+06	1.50361e+06	1.50042e+06
M80T28	80.0495	27.7067	Pyridine	[M+H]+	HMDB0000926	C00747				8.89703e+06	7.81912e+06	8.9805e+06	7.91171e+06	8.56591e+06	9.28629e+06	8.73778e+06	8.921e+06	8.50613e+06	8.62808e+06	7.24825e+06	8.72183e+06
M168T83	168.065	82.5973	Pyridoxal	[M+H]+	HMDB0001545	C00250	Organoheterocyclic compounds	Pyridines and derivatives	Pyridine carboxaldehydes	2.12482e+07	2.93607e+07	3.36713e+07	2.2402e+07	1.8206e+07	2.71686e+07	3.38296e+07	3.6108e+07	3.34636e+07	3.52269e+07	3.64473e+07	3.52081e+07
M169T310	169.097	310.067	Pyridoxamine	[M+H]+	HMDB0001431	C00534	Organoheterocyclic compounds	Pyridines and derivatives	Pyridoxamines	7.88142e+06	1.02222e+06	3.11817e+06	1.0636e+07	2.531e+06	2.46433e+06	9.14429e+06	9.52201e+06	9.69473e+06	9.89624e+06	9.70757e+06	9.70934e+06
M387T279	387.163	278.555	Pyroglu-Glu-Lys	[M+H]+			Organic acids and derivatives	Carboxylic acids and derivatives	Amino acids, peptides, and analogues	1.79973e+06	1.2055e+06	218089	290936	362757	332599	51383.7	120889	435272	708871	542220	519477
M399T10_2	399.252	9.75676	Pyroglu-Ile-Arg	[M+H]+			Organic acids and derivatives	Carboxylic acids and derivatives	Amino acids, peptides, and analogues	967860	614500	589067	609557	644328	686878	611289	140007	570842	593089	591472	488252
M72T562	72.0806	562.354	Pyrrolidine	[M+H]+	HMDB0031641		Organoheterocyclic compounds	Pyrrolidines		1.90616e+08	1.77761e+08	9.23442e+07	1.49919e+08	1.56766e+08	1.44184e+08	1.19651e+08	1.77202e+08	5.7439e+07	1.52473e+08	1.19598e+08	1.54149e+08
M238T186	238.18	186.08	Pyrrolidine, 2-(diphenylmethyl)-, (2s)-	[M+H]+			Benzenoids	Benzene and substituted derivatives	Diphenylmethanes	6.74975e+06	6.7701e+06	6.73622e+06	5.90745e+06	5.47498e+06	5.44152e+06	2.83302e+06	3.17819e+06	2.9089e+06	5.04569e+06	5.01024e+06	5.04614e+06
M303T215	303.05	214.709	Quercetin	[M+H]+	HMDB0005794	C00389	Phenylpropanoids and polyketides	Flavonoids	Flavones	2.41038e+08	2.50065e+08	1.68754e+08	2.72888e+08	8.54661e+07	8.85912e+07	2.0163e+08	1.58765e+08	5.49825e+07	2.49079e+08	2.50339e+08	1.91266e+08
M487T273	487.085	273.023	Quercetin 3-glucoside	[M+Na]+	HMDB0037362	C05623	Phenylpropanoids and polyketides	Flavonoids	Flavonoid glycosides	6.92333e+06	3.68587e+06	2.75396e+06	3.04579e+06	4.10348e+06	4.34547e+06	4.38854e+06	5.17548e+06	3.9699e+06	4.41367e+06	3.86271e+06	3.31549e+06
M174T334	174.076	334.039	Quinaldic acid	[M+H]+	HMDB0000842	C06325	Organoheterocyclic compounds	Quinolines and derivatives	Quinoline carboxylic acids	1.45795e+07	1.16645e+07	1.24633e+07	8.43106e+06	7.69633e+06	7.39795e+06	1.22836e+07	1.18955e+07	1.22737e+07	1.13971e+07	1.13888e+07	1.10118e+07
M439T100	439.23	100.344	Quinapril	[M+H]+	HMDB0015019	C07398	Organic acids and derivatives	Carboxylic acids and derivatives	Amino acids, peptides, and analogues	3.66654e+08	3.51533e+08	3.50966e+08	3.16426e+08	3.21725e+08	3.20359e+08	2.84153e+08	1.88011e+08	2.81123e+08	3.14652e+08	3.14983e+08	2.33718e+08
M130T251	130.086	250.591	Quinoline	[M+H]+	HMDB0033731	C06413				1.28375e+07	2.29729e+07	1.35089e+07	1.15286e+07	1.44763e+07	1.30126e+07	1.76756e+07	2.00013e+07	2.01287e+07	1.44922e+07	1.44912e+07	1.41266e+07
M325T298	325.139	298.252	Quinoxalinedione + 2methyl + c5h11o4	[M+H]+			Organoheterocyclic compounds	Diazanaphthalenes	Benzodiazines	8.13406e+06	8.74573e+06	8.36718e+06	7.12937e+06	6.33745e+06	6.7012e+06	7.58422e+06	7.59264e+06	7.73496e+06	7.87584e+06	7.61799e+06	7.88698e+06
M213T140	213.113	139.913	Rabenzazole	[M+H]+						1.12394e+08	3.5998e+07	3.71467e+07	2.51361e+07	2.57719e+07	2.47911e+07	7.83318e+07	9.7025e+07	9.91772e+07	2.98061e+07	2.98177e+07	3.19339e+07
M342T266	342.116	265.986	Rabeprazole	[M+H-H2O]+	HMDB0005026	C07864	Organoheterocyclic compounds	Benzimidazoles	Sulfinylbenzimidazoles	8.52367e+06	8.87045e+06	8.78859e+06	8.59617e+06	9.0822e+06	8.20097e+06	1.20436e+07	1.20538e+07	1.23433e+07	9.99816e+06	9.7424e+06	9.99869e+06
M205T24	205.122	24.4287	Rac-.alpha.-methylkynurenine	[M+H-H2O]+			Organic oxygen compounds	Organooxygen compounds	Carbonyl compounds	1.28254e+07	1.37942e+07	1.15651e+07	9.99379e+06	1.22449e+07	1.03012e+07	1.17029e+07	1.34841e+07	1.07807e+07	1.14833e+07	1.14819e+07	1.13112e+07
M427T300	427.121	299.543	Resveratrol 3-o-d-glucuronide	[M+Na]+	HMDB0041782		Phenylpropanoids and polyketides	Stilbenes	Stilbene glycosides	1.86003e+06	1.8997e+06	1.83062e+06	1.83347e+06	1.52262e+06	1.23036e+06	1.99332e+06	2.15582e+06	2.14473e+06	1.81302e+06	1.67607e+06	1.81711e+06
M119T29	119.086	28.7158	Retinene	[M+H-C11H18O]+	HMDB0001358	C00376	Lipids and lipid-like molecules	Prenol lipids	Retinoids	2.37365e+08	2.37035e+08	2.34586e+08	2.40054e+08	2.36848e+08	2.57145e+08	2.14344e+08	2.22766e+08	2.29892e+08	2.53009e+08	2.54798e+08	2.54801e+08
M421T89_1	421.147	89.3678	Rhaponticin	[M+H]+		C10288	Phenylpropanoids and polyketides	Stilbenes	Stilbene glycosides	1.86548e+07	2.44839e+07	2.01078e+07	1.42016e+07	1.42734e+07	1.41354e+07	1.45067e+07	1.49184e+07	1.66489e+07	1.73217e+07	1.68728e+07	1.73061e+07
M555T170	555.278	169.603	Roridin a	[M+Na]+		C09716	Lipids and lipid-like molecules	Prenol lipids	Sesquiterpenoids	4.11753e+06	3.31181e+06	2.98008e+06	3.02443e+06	2.71578e+06	1.89348e+06	1.03232e+06	875916	767143	4.21141e+06	3.38918e+06	3.54672e+06
M383T321	383.095	321.004	Rosmarinic acid	[M+Na]+	HMDB0124941	C01850	Phenylpropanoids and polyketides	Cinnamic acids and derivatives	Hydroxycinnamic acids and derivatives	3.11336e+06	2.40208e+06	1.89388e+06	1.48496e+06	1.60803e+06	1.2638e+06	309416	774881	390274	1.51052e+06	1.36766e+06	1.48152e+06
M192T216	192.102	216.07	Rotundine	[M+H-C10H12O2]+		C02890				3.1908e+06	3.43144e+06	3.40886e+06	5.46371e+06	5.17671e+06	5.04292e+06	2.37369e+06	1.96897e+06	2.3324e+06	4.20192e+06	4.19943e+06	4.06417e+06
M517T245	517.226	245.367	Rubranoside a	[M+Na]+			Phenylpropanoids and polyketides	Diarylheptanoids	Linear diarylheptanoids	1.44432e+06	1.14964e+06	603460	107210	109302	182626	11472.9	12246.4	308349	409258	275366	222908
M288T249	288.105	248.757	Rutaecarpine	[M+H]+	HMDB0042010	C09238	Organoheterocyclic compounds	Indoles and derivatives	Pyridoindoles	1.259e+06	1.07704e+06	1.33226e+06	1.48991e+06	1.22319e+06	1.1087e+06	1.37471e+06	1.03072e+06	1.55237e+06	1.49472e+06	1.28087e+06	1.41459e+06
M611T223	611.16	222.763	Rutin	[M+H]+	HMDB0003249	C05625	Phenylpropanoids and polyketides	Flavonoids	Flavonoid glycosides	4.83114e+06	4.73475e+06	4.26929e+06	4.17647e+06	4.03595e+06	4.16357e+06	4.00111e+06	3.6036e+06	4.29888e+06	4.33749e+06	4.23859e+06	4.23802e+06
M344T214	344.134	213.897	Rutinose	[M+NH4]+		C08247	Lipids and lipid-like molecules	Fatty Acyls	Fatty acyl glycosides	1.48055e+07	1.53676e+07	1.60385e+07	1.37006e+07	1.36236e+07	1.32868e+07	1.04014e+07	9.95942e+06	9.70696e+06	1.36275e+07	1.38528e+07	1.38507e+07
M407T253	407.116	252.846	S-adenosyl-l-homocysteine	[M+Na]+	HMDB0000939	C00021	Nucleosides, nucleotides, and analogues	5'-deoxyribonucleosides	5'-deoxy-5'-thionucleosides	3.48091e+06	3.40292e+06	2.76296e+06	2.57051e+06	2.18179e+06	2.66624e+06	2.09726e+06	3.87346e+06	3.77776e+06	4.00652e+06	3.68575e+06	3.70807e+06
M399T512	399.144	511.502	S-adenosylmethionine	[M+H]+	HMDB0001185	C00019	Nucleosides, nucleotides, and analogues	5'-deoxyribonucleosides	5'-deoxy-5'-thionucleosides	7.03369e+06	3.59754e+06	6.75159e+06	1.60882e+07	3.81401e+06	5.11866e+06	7.97148e+06	7.89212e+06	3.73675e+06	9.02264e+06	7.21933e+06	7.14787e+06
M249T262	249.037	262.243	S-indoxacarb	[M+H-C10H8F3NO5]+		C18569	Benzenoids	Benzene and substituted derivatives	Phenylcarbamic acid esters	4.00104e+08	4.05761e+08	5.18299e+08	2.60275e+08	3.19351e+08	3.22952e+08	1.63445e+08	1.96074e+08	1.69708e+08	2.39942e+08	2.17845e+08	2.18404e+08
M298T91	298.097	90.6218	S-methyl-5'-thioadenosine	[M+H]+	HMDB0001173	C00170	Nucleosides, nucleotides, and analogues	5'-deoxyribonucleosides	5'-deoxy-5'-thionucleosides	6.1343e+07	5.82504e+07	5.73095e+07	8.62501e+07	9.01687e+07	1.08226e+08	9.47527e+07	9.56545e+07	9.96088e+07	8.12435e+07	8.18504e+07	8.12398e+07
M619T231	619.273	231.04	Salannin	[M+Na]+		C08780	Lipids and lipid-like molecules	Prenol lipids	Triterpenoids	478665	741553	277128	79045.7	57616.2	48750.9	211401	211401	211401	157977	211401	117734
M425T280	425.084	280.497	Samidin	[M+K]+		C09310	Phenylpropanoids and polyketides	Coumarins and derivatives	Pyranocoumarins	3.67587e+07	3.32865e+07	2.56313e+07	2.6248e+07	2.67086e+07	2.53272e+07	2.68331e+07	2.46877e+07	2.51773e+07	2.78968e+07	2.83319e+07	2.45747e+07
M332T285	332.095	285.125	Sanguinarine	[M]+	HMDB0029367	C06162	Alkaloids and derivatives	Benzophenanthridine alkaloids	Quaternary benzophenanthridine alkaloids	4.57498e+07	4.30266e+07	4.20925e+07	3.78291e+07	3.54614e+07	3.58386e+07	3.78411e+07	3.85023e+07	3.86206e+07	4.58076e+07	4.42413e+07	4.4253e+07
M90T324	90.055	323.641	Sarcosine	[M+H]+	HMDB0000271	C00213	Organic acids and derivatives	Carboxylic acids and derivatives	Amino acids, peptides, and analogues	5.82596e+07	4.9528e+07	4.62523e+07	3.31835e+07	3.25473e+07	3.06954e+07	3.30237e+07	3.17068e+07	3.11845e+07	3.93757e+07	3.8122e+07	3.80924e+07
M455T100	455.204	100.272	Schizandrin	[M+Na]+		C17064	Phenylpropanoids and polyketides	Tannins	Hydrolyzable tannins	8.219e+07	8.17089e+07	8.01131e+07	5.90447e+07	5.92341e+07	6.14176e+07	5.90876e+07	3.68892e+07	3.26893e+07	5.65656e+07	5.68965e+07	4.49575e+07
M845T191	844.52	190.902	Scytophycin d	[M+Na]+			Lipids and lipid-like molecules	Prenol lipids	Terpene lactones	1.75224e+06	1.88917e+06	1.68704e+06	1.28108e+06	1.07389e+06	1.27192e+06	281731	397003	131098	926386	913313	913810
M226T107	226.18	107.144	Secbumeton	[M+H]+		C19106	Organoheterocyclic compounds	Triazines	1,3,5-triazines	2.41117e+07	2.48714e+07	2.2796e+07	1.99633e+07	2.12186e+07	2.16632e+07	2.33352e+07	2.34454e+07	3.61508e+07	2.22841e+07	2.19745e+07	2.1974e+07
M336T667	336.193	666.549	Senecionine	[M+H]+		C06176				3.38519e+06	3.61309e+06	3.46504e+06	3.67625e+06	3.63288e+06	3.448e+06	3.19861e+06	3.27279e+06	3.1456e+06	3.36745e+06	3.51883e+06	3.52119e+06
M321T214_2	321.17	214.343	Ser-Ser-Lys	[M+H]+			Organic acids and derivatives	Carboxylic acids and derivatives	Amino acids, peptides, and analogues	8.01567e+06	8.11967e+06	7.46021e+06	6.32906e+06	4.37137e+06	4.53513e+06	3.67442e+06	3.71979e+06	4.5876e+06	6.13117e+06	5.88961e+06	6.15637e+06
M193T48	193.086	48.0237	Sinapyl alcohol	[M+H-H2O]+	HMDB0013070	C02325	Benzenoids	Phenols	Methoxyphenols	2.10908e+07	4.29626e+07	4.50776e+07	1.91172e+07	2.18564e+07	3.72507e+07	1.95104e+07	1.66346e+07	2.16878e+07	1.9539e+07	1.79002e+07	1.9568e+07
M282T125	282.095	125.007	Skimmianine	[M+Na]+		C10740	Organoheterocyclic compounds	Quinolines and derivatives	Furanoquinolines	1.99171e+06	2.18368e+06	2.19589e+06	1.22921e+06	1.29262e+06	1.3235e+06	6.32998e+06	6.78362e+06	6.59917e+06	3.10225e+06	3.13098e+06	3.10223e+06
M402T157	402.358	157.359	Sorbitane monopalmitate - polysorbate 40 in-source fragment	[M+H]+	HMDB0029887		Lipids and lipid-like molecules	Fatty Acyls	Fatty acid esters	3.22602e+06	3.14581e+06	3.08018e+06	4.06147e+06	4.68941e+06	4.27557e+06	1.3404e+06	1.55295e+06	1.14187e+06	2.85138e+06	2.88142e+06	2.84691e+06
M146T563	146.166	562.658	Spermidine	[M+H]+	HMDB0001257	C00315	Organic nitrogen compounds	Organonitrogen compounds	Amines	9.44515e+07	4.62124e+07	2.10095e+07	5.39067e+07	6.12446e+07	5.20188e+07	5.84731e+07	8.38278e+07	2.95746e+07	5.08151e+07	5.084e+07	4.30029e+07
M144T251	144.102	250.613	Stachydrine	[M+H]+	HMDB0004827	C10172	Organic acids and derivatives	Carboxylic acids and derivatives	Amino acids, peptides, and analogues	1.49316e+07	1.57686e+07	1.45305e+07	1.90471e+07	1.90508e+07	1.91598e+07	2.38053e+07	2.46017e+07	2.36268e+07	1.89891e+07	1.87777e+07	1.89892e+07
M428T25	428.388	25.0599	Stearoylcarnitine	[M+H]+	HMDB0000848		Lipids and lipid-like molecules	Fatty Acyls	Fatty acid esters	4.68861e+08	4.84959e+08	4.31594e+08	4.57309e+08	4.96972e+08	5.1772e+08	5.05195e+08	4.75825e+08	4.74192e+08	4.45738e+08	4.42732e+08	4.4277e+08
M325T216_2	325.066	215.716	Sterigmatocystin	[M+H]+	HMDB0030588	C00961	Phenylpropanoids and polyketides	Sterigmatocystins		6.98195e+07	6.77351e+07	6.3973e+07	1.42648e+08	1.57319e+08	1.25599e+08	3.5582e+08	4.27948e+08	3.5456e+08	2.26587e+08	2.13469e+08	2.13701e+08
M324T49	324.108	49.0045	Stylopine	[M+H]+		C05175				2.752e+08	1.8644e+08	2.78399e+08	1.04981e+07	1.15243e+07	1.0827e+07	572706	379710	383464	1.01434e+08	1.01434e+08	1.01054e+08
M333T219	333.079	218.917	Sulfadoxin	[M+Na]+	HMDB0015413	C07630	Benzenoids	Benzene and substituted derivatives	Benzenesulfonamides	6.19416e+06	6.29036e+06	6.19259e+06	5.31969e+06	7.0584e+06	4.61294e+06	6.45949e+06	5.97225e+06	6.89453e+06	6.26381e+06	5.86727e+06	5.87642e+06
M116T56	116.053	56.2246	Sulfallate	[M+H-C3H5ClS]+		C19096	Organic acids and derivatives	Dithiocarbamic acids and derivatives	Dithiocarbamic acid esters	6.08429e+07	6.10958e+07	6.08689e+07	6.32236e+07	6.35822e+07	6.14657e+07	4.5728e+07	4.29102e+07	4.78406e+07	5.33303e+07	5.33303e+07	5.50571e+07
M254T111	254.066	111.213	Sulfamethoxazole	[M+H]+	HMDB0015150	C07315	Benzenoids	Benzene and substituted derivatives	Benzenesulfonamides	3.81807e+07	3.969e+07	3.90337e+07	9.83758e+06	9.86629e+06	1.03857e+07	1.28825e+07	1.40846e+07	1.43251e+07	1.84902e+07	1.84903e+07	1.82012e+07
M381T393	381.079	393.281	Sulfasalazine	[M+H-H2O]+	HMDB0014933	C07316	Organoheterocyclic compounds	Azobenzenes		1.30084e+07	1.33432e+07	1.69062e+07	2.3895e+07	2.31365e+07	2.37006e+07	2.55985e+07	2.38399e+07	2.45704e+07	2.19387e+07	2.25326e+07	2.25395e+07
M404T344	404.004	344.404	Sulfentrazone	[M+NH4]+	HMDB0034852	C11125	Organoheterocyclic compounds	Azoles	Triazoles	2.39102e+06	2.19657e+06	2.31515e+06	1.1768e+06	1.26203e+06	1.10307e+06	2.33605e+06	2.36484e+06	2.40092e+06	1.83777e+06	1.75378e+06	1.83825e+06
M493T405	493.068	405.002	Sulfosulfuron	[M+Na]+			Organic nitrogen compounds	Organonitrogen compounds	Sulfonylureas	1.26335e+06	910313	1.01031e+06	1.0841e+06	1.06385e+06	1.11751e+06	901408	1.07518e+06	953990	1.19991e+06	1.10334e+06	1.10229e+06
M219T324	218.988	323.605	Sulprofos	[M+H-C5H12S]+		C19016	Benzenoids	Benzene and substituted derivatives	Phenoxy compounds	2.45083e+06	1.93073e+06	1.61714e+06	1.83013e+06	1.65055e+06	1.60433e+06	1.20858e+06	1.33823e+06	1.31488e+06	1.94792e+06	1.6675e+06	1.79405e+06
M448T356	448.194	356.14	Sulprostone	[M+H-H2O]+			Lipids and lipid-like molecules	Fatty Acyls	Eicosanoids	6.93297e+06	7.06799e+06	7.05295e+06	7.5896e+06	7.67888e+06	7.85707e+06	1.05589e+07	1.09813e+07	1.01414e+07	8.33577e+06	8.47741e+06	8.4758e+06
M156T48	156.102	48.4671	Swainsonine	[M+H-H2O]+		C10173				4.21701e+06	3.32839e+06	3.28111e+06	3.66551e+06	3.85498e+06	3.62524e+06	3.63744e+06	3.53664e+06	3.24457e+06	3.51691e+06	2.71606e+06	3.53452e+06
M489T127	489.21	127.102	T 2 toxin	[M+Na]+		C09738	Organic acids and derivatives	Carboxylic acids and derivatives	Tricarboxylic acids and derivatives	1.39781e+08	9.12929e+07	8.30282e+07	7.94592e+06	7.89705e+06	7.63652e+06	2.92319e+06	3.09076e+06	3.019e+06	7.79143e+06	7.32238e+06	7.79877e+06
M305T145	305.149	145.09	Tabersonine	[M+H-CH4O]+		C09244				3.29658e+07	3.21384e+07	3.47952e+07	3.42906e+07	3.33741e+07	3.44694e+07	2.41654e+07	2.2643e+07	2.26806e+07	3.56634e+07	3.39842e+07	3.41001e+07
M395T381	395.116	380.629	Tangeritin	[M+Na]+	HMDB0030539	C10190	Phenylpropanoids and polyketides	Flavonoids	O-methylated flavonoids	2.2985e+06	2.01046e+06	2.03051e+06	2.75521e+06	1.9995e+06	2.02509e+06	2.04011e+06	2.21993e+06	2.13502e+06	2.50367e+06	2.27936e+06	2.50944e+06
M538T192	538.286	191.978	Taurocholate	[M+Na]+	HMDB0000036	C05122	Lipids and lipid-like molecules	Steroids and steroid derivatives	Bile acids, alcohols and derivatives	2.17318e+07	2.20158e+07	2.07882e+07	1.1528e+07	9.99962e+06	1.05549e+07	7.02915e+06	7.53106e+06	7.84522e+06	1.33782e+07	1.31298e+07	1.313e+07
M500T273	500.32	272.756	Taurodeoxycholic acid	[M+H]+	HMDB0000896	C05463	Lipids and lipid-like molecules	Steroids and steroid derivatives	Bile acids, alcohols and derivatives	1.63715e+06	1.31268e+06	1.00436e+06	531044	543434	262250	584240	61050.8	584240	610916	637017	295410
M323T158	323.05	158.06	Tazobactam	[M+Na]+		C07771	Organic acids and derivatives	Carboxylic acids and derivatives	Amino acids, peptides, and analogues	3.22206e+06	3.36671e+06	8.4166e+06	2.02841e+07	2.15248e+07	2.15511e+07	3.00172e+07	3.17836e+07	3.36964e+07	1.69481e+07	1.78856e+07	1.78748e+07
M308T31	308.149	30.9368	Tebuconazole	[M+H]+		C18489	Benzenoids	Benzene and substituted derivatives	Phenylbutylamines	3.37152e+08	3.44637e+08	3.27174e+08	2.63526e+07	2.75128e+07	2.72781e+07	1.36343e+06	1.10319e+08	615342	1.15708e+08	1.15708e+08	1.1684e+08
M356T198	356.134	197.959	Tebufenpyrad	[M+Na]+		C11126	Benzenoids	Benzene and substituted derivatives	Phenylpropanes	1.94335e+07	2.06555e+07	2.35299e+07	9.93239e+06	9.75845e+06	9.70897e+06	7.69845e+06	8.03357e+06	8.13211e+06	1.38755e+07	1.40542e+07	1.40551e+07
M485T215	485.12	215.239	Tectoridin	[M+Na]+		C10533	Phenylpropanoids and polyketides	Isoflavonoids	Isoflavonoid O-glycosides	546412	1.09258e+06	1.0748e+06	1.55662e+06	1.67046e+06	1.77659e+06	3.37587e+06	3.58844e+06	3.60921e+06	2.8563e+06	2.64482e+06	2.64868e+06
M323T329	323.074	328.786	Temazepam	[M+Na]+	HMDB0014376	C07125	Organoheterocyclic compounds	Benzodiazepines	1,4-benzodiazepines	4.44767e+07	4.807e+07	4.226e+07	3.20532e+07	2.61165e+07	2.53797e+07	3.87461e+07	3.8285e+07	5.17984e+07	4.31119e+07	4.1502e+07	4.31059e+07
M477T405	477.098	405	Temazepam glucuronide	[M+H]+			Organic oxygen compounds	Organooxygen compounds	Carbohydrates and carbohydrate conjugates	2.73638e+06	1.94582e+06	2.36496e+06	2.25109e+06	2.50074e+06	2.65795e+06	1.47321e+06	1.36347e+06	1.86884e+06	2.83004e+06	2.58342e+06	2.58411e+06
M383T150	383.131	149.678	Teniposide	[M+H-C11H14O6S]+		C11153	Lignans, neolignans and related compounds	Lignan lactones	Podophyllotoxins	2.44101e+07	2.62163e+07	2.73549e+07	1.20336e+07	1.26577e+07	1.1503e+07	1.17009e+07	1.16723e+07	1.0377e+07	1.68918e+07	1.68917e+07	1.66954e+07
M401T87	401.287	87.4913	Testosterone enanthate	[M+H]+	HMDB0005814	C08157	Lipids and lipid-like molecules	Steroids and steroid derivatives	Steroid esters	2.24761e+07	3.51163e+07	1.81502e+07	3.36002e+07	3.35166e+07	3.2531e+07	2.66124e+07	2.65845e+07	1.56818e+07	1.79613e+07	1.83936e+07	1.78144e+07
M223T262	223.167	261.752	Tetradecanedioic acid	[M+H-2H2O]+	HMDB0000872		Lipids and lipid-like molecules	Fatty Acyls	Fatty acids and conjugates	1.713e+06	1.29087e+06	3.80131e+06	1.38733e+06	3.48238e+06	2.9189e+06	2.16019e+06	2.9128e+06	1.46738e+06	3.37585e+06	2.68217e+06	1.67955e+06
M195T53	195.123	53.467	Tetraethylene glycol	[M+H]+	HMDB0094708		Organic oxygen compounds	Organooxygen compounds	Ethers	2.32682e+07	2.64652e+07	2.20944e+07	2.10904e+07	1.72227e+07	2.0845e+07	3.5432e+07	4.04266e+07	3.21295e+07	2.80683e+07	2.80811e+07	2.87423e+07
M209T92	209.154	91.9802	Tetraethylene glycol monomethyl ether	[M+H]+	HMDB0062236		Organic oxygen compounds	Organooxygen compounds	Ethers	6.60799e+07	6.57686e+07	1.10796e+08	1.08083e+08	1.09872e+08	1.10664e+08	1.067e+08	1.07096e+08	6.703e+07	1.07294e+08	1.0927e+08	1.07294e+08
M181T137	181.05	137.375	Theobromine	[M+H]+	HMDB0002825	C07480	Organoheterocyclic compounds	Imidazopyrimidines	Purines and purine derivatives	5.20136e+07	5.01453e+07	4.6185e+07	5.90744e+07	5.90077e+07	5.71028e+07	1.99486e+07	2.11478e+07	2.02959e+07	5.3134e+07	5.19261e+07	5.19227e+07
M249T33	249.112	32.9974	Thiamet g	[M+H]+			Organic oxygen compounds	Organooxygen compounds	Carbohydrates and carbohydrate conjugates	4.82044e+07	4.65246e+07	5.57669e+07	4.12061e+07	4.10923e+07	4.00744e+07	1.65722e+07	1.61971e+07	1.68337e+07	3.68094e+07	3.79691e+07	3.67992e+07
M265T378	265.112	377.827	Thiamine	[M]+	HMDB0000235	C00378	Organoheterocyclic compounds	Diazines	Pyrimidines and pyrimidine derivatives	934341	2.10146e+06	1.59242e+06	863712	1.04278e+06	974452	975152	459074	1.35719e+06	924089	994427	916668
M373T393	373.031	393.304	Thiamphenicol	[M+NH4]+		C12853	Benzenoids	Benzene and substituted derivatives	Benzenesulfonyl compounds	4.0907e+06	3.66247e+06	2.98783e+06	2.90635e+06	2.51314e+06	2.40669e+06	2.11372e+06	1.99266e+06	2.2529e+06	2.97339e+06	2.8038e+06	2.85612e+06
M233T217_2	233.15	216.815	Thr-Leu	[M+H]+			Organic acids and derivatives	Carboxylic acids and derivatives	Amino acids, peptides, and analogues	9.43717e+07	9.65558e+07	9.44335e+07	1.52112e+07	1.40618e+07	1.3476e+07	5.53425e+06	5.59845e+06	5.72987e+06	3.8016e+07	3.80437e+07	3.7423e+07
M347T33	347.204	32.5112	Thr-Val-Lys	[M+H]+			Organic acids and derivatives	Carboxylic acids and derivatives	Amino acids, peptides, and analogues	8.45994e+06	8.02185e+06	9.55445e+06	1.16066e+07	1.19963e+07	1.05836e+07	1.78744e+07	1.58589e+07	1.32135e+07	1.38154e+07	1.35902e+07	1.3819e+07
M281T24	281.052	24.4209	Thunalbene	[M+K]+						1.35861e+06	1.16256e+06	583005	1.08753e+06	357750	1.05046e+06	1.62032e+06	415185	1.26653e+06	7.00899e+06	7.17172e+06	7.17074e+06
M362T368	362.084	367.888	Topiramate	[M+Na]+	HMDB0005034	C07502	Organoheterocyclic compounds	Dioxolopyrans		164790	97150.9	139325	643264	704063	753838	2.72595e+07	2.70768e+07	2.61785e+07	6.79072e+06	6.79065e+06	6.93574e+06
M158T645	158.096	645.266	Trans-4-(aminomethyl)cyclohexanecarboxylic acid	[M+H]+	HMDB0014447	C12535	Organic acids and derivatives	Carboxylic acids and derivatives	Amino acids, peptides, and analogues	2.94821e+06	5.72848e+06	2.94925e+06	1.87032e+06	6.29393e+06	2.76719e+06	1.76124e+06	3.40786e+06	3.05424e+06	2.97197e+06	2.96271e+06	2.92689e+06
M183T19_3	183.174	19.1858	Trans-8, trans-10-dodecadien-1-ol	[M+H]+			Lipids and lipid-like molecules	Fatty Acyls	Fatty alcohols	1.46111e+06	1.59684e+06	1.49542e+06	1.40644e+06	1.4416e+06	1.42969e+06	1.34985e+06	1.40857e+06	1.24128e+06	1.45088e+06	1.45191e+06	1.3721e+06
M147T126	147.116	125.795	Trans-traumatic acid	[M+H-CH6O4]+	HMDB0000933	C16308	Lipids and lipid-like molecules	Fatty Acyls	Fatty acids and conjugates	7.08339e+07	6.06794e+07	5.90307e+07	4.041e+07	4.7418e+07	3.92876e+07	3.44391e+07	4.26618e+07	4.4449e+07	4.0495e+07	4.21605e+07	4.0451e+07
M220T190	220.133	189.892	Trans-zeatin	[M+H]+	HMDB0012204	C00371	Organoheterocyclic compounds	Imidazopyrimidines	Purines and purine derivatives	1.09963e+07	6.3944e+06	1.01572e+07	9.96489e+06	1.01863e+07	6.57248e+06	3.3987e+06	3.67187e+06	5.20056e+06	6.60362e+06	6.58981e+06	7.01997e+06
M533T346	533.345	345.699	Tributyl phosphate	[2M+H]+		C14439	Organic acids and derivatives	Organic phosphoric acids and derivatives	Phosphate esters	1.58421e+06	2.12789e+06	1.76585e+06	1.49008e+06	985510	1.45758e+06	1.23899e+06	1.15885e+06	1.32732e+06	1.48188e+06	1.54393e+06	1.49046e+06
M219T508	219.17	507.601	Tributylphosphine oxide	[M+H]+		C10955	Organophosphorus compounds	Organic phosphines and derivatives	Organophosphine oxides	2.04458e+07	1.779e+07	1.51594e+07	1.37592e+07	1.17414e+07	1.15149e+07	1.65496e+07	1.43068e+07	1.77247e+07	1.25637e+07	1.30942e+07	1.3256e+07
M365T586	364.867	585.918	Trichlormethiazide	[M+H-NH3+2i]+	HMDB0015156	C07767	Organoheterocyclic compounds	Thiadiazines	Benzothiadiazines	1.98251e+06	1.99167e+06	2.00481e+06	1.91158e+06	1.27226e+06	1.87848e+06	1.97345e+06	2.23342e+06	1.57621e+06	1.85164e+06	1.81447e+06	1.66508e+06
M665T78	665.351	77.7422	Trichothecine	[2M+H]+		C09742	Lipids and lipid-like molecules	Prenol lipids	Sesquiterpenoids	7.05087e+07	6.40792e+07	6.08738e+07	7.37791e+07	3.12692e+07	2.84469e+07	2.95335e+07	2.73027e+07	2.14573e+07	5.95092e+07	5.92591e+07	6.67871e+07
M206T91	206.066	91.0041	Trifloxystrobin	[M+H-C9H8F3NO]+		C18562	Benzenoids	Benzene and substituted derivatives	Trifluoromethylbenzenes	3.76727e+07	1.36181e+08	1.3997e+08	2.06815e+07	2.03534e+07	2.37722e+07	1.62929e+07	2.55023e+07	8.77814e+06	2.0962e+07	1.72992e+07	2.09382e+07
M138T266	138.055	265.611	Trigonelline	[M+H]+	HMDB0000875	C01004	Alkaloids and derivatives			2.88347e+08	2.96364e+08	2.81487e+08	2.47058e+08	2.46121e+08	2.51919e+08	4.15805e+08	4.10183e+08	4.00147e+08	3.20182e+08	3.18266e+08	3.1825e+08
M76T348	76.0758	347.717	Trimethylamine n-oxide	[M+H]+	HMDB0000925	C01104	Organic nitrogen compounds	Organonitrogen compounds	Aminoxides	2.33995e+07	2.48638e+07	2.51424e+07	3.59224e+07	3.44981e+07	3.90464e+07	5.29012e+07	7.06105e+07	7.79846e+07	4.025e+07	3.61548e+07	4.02465e+07
M275T175	275.11	174.923	Trinexapac-ethyl	[M+Na]+		C18541				2.22124e+07	2.17815e+07	2.1512e+07	2.75606e+07	1.44704e+07	1.43007e+07	1.71394e+07	1.6487e+07	1.75622e+07	2.03136e+07	1.98973e+07	2.01009e+07
M142T562	142.134	561.852	Tropine	[M+H]+	HMDB0029367	C00729				5.70295e+07	6.71642e+07	1.54747e+07	5.02266e+07	5.19548e+07	2.53205e+07	3.46278e+07	2.30327e+07	1.88078e+07	2.30671e+07	2.53373e+07	2.53451e+07
M476T214	476.249	214.492	Trp-Asp-Arg	[M+H]+			Organic acids and derivatives	Carboxylic acids and derivatives	Amino acids, peptides, and analogues	1.64904e+07	1.73044e+07	1.751e+07	1.71749e+07	1.93811e+07	1.74467e+07	2.70791e+07	2.6159e+07	2.87138e+07	1.8921e+07	1.90874e+07	1.90878e+07
M430T19	430.247	18.8671	Trp-Pro-Lys	[M+H]+			Organic acids and derivatives	Carboxylic acids and derivatives	Amino acids, peptides, and analogues	269573	533607	547122	728409	647463	459702	480308	548713	560025	539922	540396	478739
M376T27	376.259	27.0167	Tuberostemonine	[M+H]+			Alkaloids and derivatives	Stemona alkaloids	Stemoamide-type alkaloids	8.51872e+07	8.87774e+07	9.20322e+07	5.68163e+07	6.26309e+07	5.81252e+07	5.22188e+07	5.54443e+07	5.53696e+07	9.33683e+07	9.13177e+07	9.33573e+07
M295T178	295.166	178.274	Tyr-Ile	[M+H]+			Organic acids and derivatives	Carboxylic acids and derivatives	Amino acids, peptides, and analogues	6.16373e+06	4.869e+06	5.00379e+06	3.75236e+06	4.26657e+06	4.12098e+06	6.72982e+06	7.24254e+06	6.84438e+06	3.76698e+06	3.65012e+06	3.77275e+06
M269T215	269.138	214.74	Tyr-Ser	[M+H]+			Organic acids and derivatives	Carboxylic acids and derivatives	Amino acids, peptides, and analogues	5.76701e+06	5.55048e+06	5.20815e+06	4.54374e+06	4.27816e+06	4.19974e+06	6.08034e+06	6.35396e+06	6.03538e+06	6.21073e+06	6.02357e+06	6.22963e+06
M181T28_2	181.122	28.3858	Undecanedioic acid	[M+H-2H2O]+	HMDB0000888		Lipids and lipid-like molecules	Fatty Acyls	Fatty acids and conjugates	7.15078e+07	6.92489e+07	6.85385e+07	2.34319e+08	2.33235e+08	2.34392e+08	9.23901e+07	9.55437e+07	9.37199e+07	1.27616e+08	1.28089e+08	1.28737e+08
M113T141	113.035	140.597	Uracil	[M+H]+	HMDB0000300	C00106	Organoheterocyclic compounds	Diazines	Pyrimidines and pyrimidine derivatives	3.14428e+06	1.83342e+07	4.42647e+06	1.81624e+07	1.83557e+07	1.88305e+07	2.32863e+07	2.30824e+07	2.2547e+07	6.09254e+06	6.09791e+06	6.45719e+06
M405T395	405.009	395.216	Uridine 5'-diphosphate	[M+H]+	HMDB0000295	C00015	Nucleosides, nucleotides, and analogues	Pyrimidine nucleotides	Pyrimidine ribonucleotides	8.03441e+06	8.50736e+06	8.16509e+06	3.62648e+06	3.41388e+06	3.4813e+06	5.14536e+06	5.1118e+06	5.31262e+06	5.61757e+06	5.50203e+06	5.50131e+06
M416T148	416.119	148.011	Uroporphyrin i	[M+2H]2+	HMDB0000936	C05767	Organoheterocyclic compounds	Tetrapyrroles and derivatives	Porphyrins	4.07784e+07	4.16506e+07	4.03451e+07	5.51089e+06	5.05978e+06	4.99708e+06	971825	309620	530947	1.52327e+07	1.5089e+07	1.50907e+07
M217T187	217.154	186.852	Val-Val	[M+H]+			Organic acids and derivatives	Carboxylic acids and derivatives	Amino acids, peptides, and analogues	3.42475e+06	3.07711e+06	2.83059e+06	2.93105e+06	2.82787e+06	2.87423e+06	1.38478e+06	1.36814e+06	1.41869e+06	2.7203e+06	2.69645e+06	2.63685e+06
M235T27	235.148	27.1409	Valerenic acid	[M+H]+		C09743	Lipids and lipid-like molecules	Prenol lipids	Sesquiterpenoids	7.84848e+06	9.66631e+06	1.31029e+07	8.43813e+06	1.22688e+07	1.1765e+07	1.05892e+07	8.61698e+06	8.67713e+06	9.32543e+06	9.31953e+06	8.74274e+06
M267T292	267.097	292.345	Valsartan acid	[M+H]+			Benzenoids	Benzene and substituted derivatives	Biphenyls and derivatives	7.64353e+06	7.18361e+06	8.06148e+06	7.18616e+06	7.83205e+06	7.79747e+06	5.89538e+06	7.37369e+06	5.64847e+06	7.04478e+06	6.61353e+06	7.04187e+06
M299T185	299.128	185.435	Vardenafil	[M+H-C8H18N2OS]+	HMDB0015000		Benzenoids	Benzene and substituted derivatives	Benzenesulfonamides	5.86082e+06	5.78794e+06	5.24513e+06	4.48466e+06	4.45955e+06	4.30681e+06	3.32521e+06	3.65588e+06	3.68384e+06	4.49142e+06	4.25214e+06	4.50291e+06
M557T144	557.42	143.81	Vecuronium	[M]+	HMDB0015432	C07553	Lipids and lipid-like molecules	Steroids and steroid derivatives	Steroid esters	1.05453e+07	1.53382e+07	1.06206e+07	7.62462e+06	5.31748e+06	6.78823e+06	3.54509e+06	3.64296e+06	4.87603e+06	8.85858e+06	8.86502e+06	8.78237e+06
M195T172	195.065	171.806	Verbenalin	[M+H-C7H14O6]+		C09802	Lipids and lipid-like molecules	Prenol lipids	Terpene glycosides	3.77638e+06	3.92302e+06	3.51326e+06	3.14642e+06	3.33649e+06	3.17944e+06	1.79246e+06	1.61309e+06	1.954e+06	3.12017e+06	3.09665e+06	3.01547e+06
M507T169	507.221	168.741	Verrucarin j	[M+Na]+			Lipids and lipid-like molecules	Prenol lipids	Sesquiterpenoids	7.12102e+07	5.68572e+07	3.83497e+07	3.72368e+07	3.51512e+07	3.22841e+07	1.40246e+07	1.52977e+07	1.60423e+07	4.08548e+07	3.53438e+07	3.63107e+07
M355T15	355.187	14.7073	Vincamine	[M+H]+		C09251				8.21084e+06	8.09654e+06	7.84251e+06	8.35154e+06	8.63918e+06	8.17119e+06	8.09234e+06	7.80194e+06	7.72394e+06	6.77118e+06	7.53438e+06	7.54006e+06
M457T165	457.241	165.092	Vindoline	[M+H]+		C01626				1.29166e+08	1.48811e+08	1.29734e+08	6.66782e+07	7.14101e+07	9.43998e+07	3.94889e+07	4.09327e+07	3.99304e+07	8.5474e+07	8.2839e+07	8.51106e+07
M705T193	705.403	193.183	Voacamine	[M+H]+		C09252				1.08034e+06	1.06944e+06	795625	1.11147e+06	1.08433e+06	1.05363e+06	439929	577557	566146	1.31469e+06	1.16162e+06	1.16622e+06
M332T302	332.134	302.122	Voriconazole	[M+H-H2O]+	HMDB0014720	C07622	Benzenoids	Benzene and substituted derivatives	Phenylpropanes	1.98852e+07	1.84676e+07	2.04582e+07	1.57224e+07	1.53857e+07	1.06563e+07	1.02808e+07	1.46897e+07	9.73949e+06	1.31338e+07	1.29885e+07	1.32785e+07
M365T287	365.063	287.033	Xanthosine 5'-monophosphate	[M+H]+	HMDB0001554	C00655	Nucleosides, nucleotides, and analogues	Purine nucleotides	Purine ribonucleotides	9.47582e+06	7.32215e+06	5.80759e+06	5.25987e+06	5.5936e+06	5.24987e+06	3.84084e+06	3.50948e+06	3.69754e+06	5.72413e+06	5.13737e+06	5.13597e+06
M221T210	221.128	210.213	Xylazine	[M+H]+			Benzenoids	Benzene and substituted derivatives	Xylenes	1.32993e+06	1.45913e+06	1.43356e+06	1.54457e+06	1.41696e+06	1.26423e+06	876161	1.19982e+06	1.05626e+06	1.27337e+06	1.28905e+06	1.30008e+06
M191T24	191.107	24.4302	Z-ligustilide	[M+H]+						4.49503e+07	5.11993e+07	4.82096e+07	3.82467e+07	3.71521e+07	3.7801e+07	4.20438e+07	4.23262e+07	4.04329e+07	4.3307e+07	4.33125e+07	4.19533e+07
M337T374	337.139	373.73	Zafirlukast	[M+H-C12H17SO2N]+	HMDB0014689	C07206	Benzenoids	Benzene and substituted derivatives	Benzenesulfonamides	3.87441e+06	3.57669e+06	3.65727e+06	2.61909e+06	2.54736e+06	2.5786e+06	4.31953e+06	4.36342e+06	4.10965e+06	3.55606e+06	3.60244e+06	3.55597e+06
M301T116	301.143	116.073	Zearalenone	[M+H-H2O]+		C09981	Phenylpropanoids and polyketides	Macrolides and analogues	Zearalenones	2.56401e+07	2.15607e+07	1.89157e+07	2.69824e+07	2.71149e+07	2.73011e+07	2.21756e+07	2.20828e+07	2.27293e+07	2.67111e+07	2.61037e+07	2.672e+07
M163T28	163.112	28.3858	Zerumbone	[M+H-C4H8]+		C20262	Lipids and lipid-like molecules	Prenol lipids	Sesquiterpenoids	3.31747e+07	3.52963e+07	3.24631e+07	8.63943e+07	9.0152e+07	8.80237e+07	4.3843e+07	3.89232e+07	3.65331e+07	5.34167e+07	5.23483e+07	5.34129e+07
M235T130	235.119	130.187	Zolpidem	[M+H-C3H7ON]+	HMDB0005023	C07219	Organoheterocyclic compounds	Azoles	Imidazoles	4.066e+08	3.84805e+08	3.75433e+08	1.93225e+08	2.24718e+08	2.16431e+08	2.13482e+08	2.26655e+08	2.12074e+08	2.01613e+08	1.95974e+08	2.03044e+08
M104T286_2	104.138	285.805								1.96967e+10	1.85568e+10	4.21981e+06	5.03974e+06	4.05274e+06	7.24742e+06	8.1861e+06	4.54777e+06	4.28945e+06	4.94583e+06	4.97396e+06	4.57797e+06
M104T288	104.094	287.74								2.31673e+07	1.08018e+07	8.70758e+06	6.4362e+06	1.84246e+07	1.82993e+07	1.61503e+07	1.84145e+10	1.27731e+07	1.75037e+07	1.5469e+07	1.51468e+07
M415T29	415.211	28.8609								1.34441e+09	1.36584e+09	1.29511e+09	1.42404e+09	1.40634e+09	1.48054e+09	1.31281e+09	1.28228e+09	1.36796e+09	1.49763e+09	1.50882e+09	1.4977e+09
M387T30	387.18	29.6547								9.03556e+08	9.74273e+08	9.67789e+08	1.01917e+09	9.91113e+08	9.80302e+08	1.00562e+09	9.67099e+08	1.02958e+09	1.02328e+09	1.01978e+09	1.01498e+09
M280T28_2	280.263	27.7019								1.2861e+09	1.46371e+09	1.32294e+09	1.10476e+09	1.14951e+09	1.09312e+09	1.06681e+09	1.00779e+09	1.09045e+09	1.15271e+09	1.15272e+09	1.15851e+09
M446T25_2	446.399	25.0663								7.93377e+08	7.93444e+08	7.28856e+08	7.72352e+08	8.53783e+08	8.54346e+08	8.14549e+08	8.17599e+08	8.22519e+08	7.43153e+08	7.33904e+08	7.46332e+08
M793T37	792.562	37.4185								3.56801e+09	3.59254e+09	3.60126e+09	2.02057e+09	2.13985e+09	2.92068e+09	1.96394e+09	2.8239e+09	1.88378e+09	2.44907e+09	2.3331e+09	2.33085e+09
M599T27	599.409	27.0326								1.49515e+09	1.55105e+09	1.49794e+09	1.89041e+09	1.95879e+09	1.93154e+09	1.41889e+09	1.36264e+09	1.34506e+09	1.57682e+09	1.55248e+09	1.5524e+09
M321T295_2	321.115	294.945								3.89458e+09	3.768e+09	3.54317e+09	2.56112e+09	2.4843e+09	2.53898e+09	2.44651e+09	2.53557e+09	2.51108e+09	3.02621e+09	2.98243e+09	2.98246e+09
M599T29	599.44	28.9485								1.20509e+07	1.05108e+07	1.2265e+07	7.38987e+08	1.79607e+07	5.31988e+08	3.11369e+08	9.64227e+06	1.47685e+07	6.94881e+06	5.96519e+06	6.0038e+06
M955T144_2	954.614	143.807								3.4568e+09	3.36097e+09	3.08911e+09	2.55223e+09	2.44169e+09	2.40258e+09	1.55951e+09	2.19755e+09	1.57881e+09	2.9346e+09	2.86728e+09	2.86765e+09
M613T144_3	613.482	143.811								2.46538e+09	4.29673e+09	2.45593e+09	2.15173e+09	2.12842e+09	1.98639e+09	1.28722e+09	1.78441e+09	1.78195e+09	2.62639e+09	2.628e+09	2.57513e+09
M541T26	540.535	25.7179								5.37194e+08	5.55351e+08	5.1842e+08	5.42665e+08	5.7656e+08	5.91938e+08	3.93442e+08	3.89142e+08	3.92205e+08	4.87492e+08	4.82557e+08	4.82542e+08
M894T26	893.541	25.7294								2.46187e+08	2.77641e+08	2.42456e+08	2.24936e+08	2.31772e+08	2.38233e+08	3.98739e+08	3.95681e+08	4.07775e+08	2.95477e+08	2.8327e+08	2.83162e+08
M429T24_2	429.372	24.4288								3.72869e+08	3.35071e+08	3.38115e+08	3.43233e+08	3.78955e+08	3.81031e+08	3.39791e+08	3.58727e+08	3.6131e+08	3.07962e+08	3.05991e+08	3.05977e+08
M697T101_1	696.541	100.914								1.60656e+09	1.7319e+09	1.61963e+09	1.90103e+09	1.84983e+09	1.83399e+09	2.43802e+09	2.59118e+09	1.88029e+09	2.09587e+09	2.12824e+09	2.11584e+09
M429T25_2	429.392	25.0599								2.03799e+08	1.83745e+08	2.47972e+08	1.99146e+08	1.62367e+08	4.0418e+08	1.82246e+08	1.79641e+08	2.02948e+08	3.08529e+08	2.60301e+08	3.08837e+08
M330T68_2	330.337	67.9214								1.9992e+09	2.00996e+09	1.99931e+09	1.92059e+09	1.92251e+09	2.97448e+09	1.74267e+09	1.66643e+09	1.8281e+09	2.63914e+09	2.51541e+09	2.51356e+09
M608T25	608.294	25.477								2.46543e+08	2.2001e+08	2.33206e+08	4.369e+08	4.53194e+08	5.09743e+08	2.95267e+08	3.12723e+08	2.915e+08	3.35007e+08	3.40489e+08	3.35021e+08
M600T28	600.444	27.8853								4.67543e+08	7.91309e+06	6.10287e+06	8.07028e+06	1.33002e+07	5.37829e+08	6.63684e+06	1.00507e+07	8.57435e+06	5.98957e+06	5.99671e+06	6.56021e+06
M663T24	663.453	24.1765								2.73624e+08	2.9501e+08	3.09669e+08	2.4667e+08	2.55046e+08	2.65898e+08	2.86735e+08	2.89763e+08	2.78204e+08	3.21565e+08	3.10576e+08	3.10678e+08
M568T26	568.427	26.4118								6.11037e+08	5.9099e+08	5.6154e+08	4.95404e+08	5.19119e+08	5.52734e+08	5.25498e+08	5.46569e+08	5.43427e+08	4.90094e+08	4.76283e+08	4.7629e+08
M447T25_2	447.402	25.0672								2.55883e+08	2.55056e+08	2.32985e+08	2.47429e+08	2.68083e+08	2.64092e+08	2.67605e+08	2.60141e+08	2.68414e+08	2.34089e+08	2.33108e+08	2.33647e+08
M573T30	573.487	30.2265								2.12879e+08	2.11765e+08	2.56501e+08	1.67154e+08	1.76624e+08	1.5529e+08	2.52107e+08	2.4989e+08	2.38923e+08	2.18992e+08	2.20777e+08	2.0873e+08
M296T28	296.258	28.3553								2.35669e+08	2.4167e+08	2.55838e+08	2.22922e+08	2.42624e+08	2.29736e+08	1.87011e+08	1.805e+08	1.78202e+08	2.16142e+08	2.14642e+08	2.14661e+08
M140T148	140.002	148.372								4.48574e+08	2.07847e+09	6.85339e+08	1.43249e+09	1.24076e+09	1.27922e+09	7.72096e+08	1.12843e+09	1.3831e+09	9.54553e+08	1.50452e+09	1.09076e+09
M335T144	335.258	143.809								1.21785e+09	1.92189e+09	1.07025e+09	9.87985e+08	9.99965e+08	9.3523e+08	6.70649e+08	9.30904e+08	9.36176e+08	1.27964e+09	1.26593e+09	1.25521e+09
M335T143	335.284	143.464								3.55418e+06	3.93241e+06	5.0505e+06	4.63513e+06	5.11765e+06	7.41805e+08	4.85503e+08	4.96347e+08	4.89198e+08	8.66313e+08	8.47871e+08	8.66497e+08
M358T65_2	358.368	64.6901								2.07864e+09	1.31217e+09	1.28132e+09	1.22946e+09	1.22812e+09	1.36241e+09	1.05773e+09	1.07056e+09	1.02092e+09	1.69026e+09	1.68647e+09	1.69917e+09
M321T276	321.115	275.649								1.61522e+09	6.99792e+08	1.48756e+09	1.18204e+09	9.13718e+08	3.42566e+08	2.37069e+08	2.33479e+08	2.3102e+08	1.05547e+09	1.0617e+09	6.5552e+08
M104T332	104.107	332.046								1.81183e+07	1.71806e+07	1.29261e+09	2.29941e+07	1.94384e+07	9.59257e+08	1.09678e+09	2.10916e+09	2.36615e+07	1.28388e+09	1.28379e+09	1.25941e+09
M263T288	263.074	288.379								1.38014e+09	1.39288e+09	1.29502e+09	8.80747e+08	8.93232e+08	8.69169e+08	4.71428e+08	5.22747e+08	5.1378e+08	1.08924e+09	1.02652e+09	1.09172e+09
M536T24_1	536.165	23.779								2.10523e+08	2.18603e+08	2.18117e+08	2.19281e+08	2.25337e+08	2.17292e+08	2.42027e+08	2.52711e+08	2.38071e+08	2.22334e+08	2.21266e+08	2.21279e+08
M485T27	485.289	27.0383								1.29068e+08	1.24588e+08	1.3807e+08	1.41784e+08	1.44065e+08	1.47205e+08	1.43633e+08	1.41305e+08	1.37371e+08	2.18095e+08	2.18119e+08	2.22203e+08
M597T26_1	596.597	25.7179								1.16998e+08	1.16785e+08	1.0717e+08	2.63412e+08	2.79005e+08	2.80574e+08	1.6715e+08	1.56792e+08	1.51354e+08	9.48152e+07	9.27553e+07	9.27966e+07
M484T139	484.254	138.635								6.37495e+08	6.19941e+08	5.91637e+08	6.92159e+08	6.98555e+08	6.813e+08	2.40153e+08	2.77448e+08	2.39036e+08	6.32859e+08	6.29407e+08	6.29443e+08
M278T28	278.248	28.3223								2.00424e+08	2.12678e+08	2.04492e+08	1.54183e+08	1.70283e+08	1.57395e+08	1.46938e+08	1.35838e+08	1.39674e+08	1.63573e+08	1.65857e+08	1.65852e+08
M274T61_2	274.274	60.7343								1.19037e+09	1.5426e+09	1.29292e+09	1.22722e+09	1.35968e+09	1.34254e+09	1.14987e+09	1.21086e+09	1.01925e+09	1.38746e+09	1.38751e+09	1.39968e+09
M697T62	696.541	62.1844								1.39379e+09	1.58648e+09	1.65687e+09	3.6819e+09	3.42661e+09	3.39731e+09	3.13226e+09	1.52841e+09	3.1151e+09	2.44935e+09	2.9145e+09	2.91265e+09
M933T144	932.63	144.449								7.35454e+08	8.37059e+08	6.42246e+08	6.66698e+08	6.354e+08	6.11218e+08	4.69533e+08	4.79017e+08	4.78669e+08	8.99348e+08	8.72376e+08	8.72458e+08
M960T141_1	959.57	140.558								2.55382e+09	1.14143e+09	1.18216e+09	8.11664e+08	7.66164e+08	7.41461e+08	4.56534e+08	4.45813e+08	4.60983e+08	4.28997e+08	4.27436e+08	4.21607e+08
M432T30_1	432.238	29.5777								1.77096e+08	1.61056e+08	1.77105e+08	1.97624e+08	1.67081e+08	2.01574e+08	1.59921e+08	1.75252e+08	1.67475e+08	1.87086e+08	1.91836e+08	1.87086e+08
M404T30	404.206	29.6711								1.02632e+08	1.03074e+08	1.10452e+08	1.04428e+08	1.05735e+08	1.05485e+08	1.07389e+08	1.09912e+08	1.1406e+08	1.12836e+08	1.11202e+08	1.11226e+08
M309T139_2	309.129	138.69								4.47171e+07	4.50709e+07	3.72162e+07	5.2068e+08	5.15735e+08	5.07921e+08	6.6296e+08	6.54262e+08	6.48253e+08	4.38796e+08	4.49234e+08	4.49056e+08
M534T101	534.488	100.914								7.10277e+08	7.41126e+08	6.9288e+08	8.38183e+08	8.54085e+08	8.36447e+08	7.4426e+08	1.10828e+09	7.78231e+08	8.47858e+08	8.7539e+08	8.46686e+08
M430T24_2	430.377	24.4288								1.54065e+08	1.47321e+08	1.41909e+08	1.51408e+08	1.65537e+08	1.64392e+08	1.49144e+08	1.48901e+08	1.5352e+08	1.34022e+08	1.39198e+08	1.33962e+08
M358T65_3	358.395	64.6633								1.00696e+07	1.1749e+07	9.99056e+06	7.53117e+06	7.64362e+06	1.16454e+07	8.72609e+08	8.76921e+08	8.55975e+08	1.30443e+07	1.30657e+07	1.34373e+07
M529T31_2	529.364	31.0062								2.9047e+08	1.73271e+06	2.88545e+08	6.39467e+06	4.78937e+06	7.80631e+07	2.7389e+07	1.9465e+07	2.2929e+07	1.22898e+07	1.22874e+07	1.27718e+07
M296T368_2	296.066	367.656								1.78438e+07	1.7349e+07	1.6412e+07	2.43677e+07	2.34039e+07	2.35408e+07	5.90033e+08	5.87621e+08	5.84005e+08	2.3136e+08	2.31355e+08	2.32397e+08
M140T244	140.002	244.07								2.41332e+09	1.24013e+09	3.60749e+09	2.29192e+09	2.7576e+09	2.62152e+09	3.84458e+09	4.25402e+09	1.87129e+09	1.9932e+09	3.02806e+09	2.31666e+09
M321T331	321.116	330.69								2.24401e+07	1.75873e+07	2.08388e+07	4.2783e+07	4.24421e+07	3.4731e+07	1.56e+07	1.20503e+07	1.46008e+07	8.39141e+07	4.67126e+07	4.78083e+07
M908T27	907.521	27.4219								1.18781e+08	1.28985e+08	1.18299e+08	1.64021e+08	1.55348e+08	1.65406e+08	2.98019e+08	2.77654e+08	2.86452e+08	2.03158e+08	1.99937e+08	2.03134e+08
M209T126	209.153	125.795								8.42787e+08	8.68151e+08	8.0468e+08	4.27579e+08	4.25298e+08	4.25587e+08	3.89454e+08	3.86329e+08	3.87724e+08	4.98956e+08	4.98907e+08	4.89042e+08
M209T125_2	209.167	124.602								2.49032e+06	6.20482e+08	5.47753e+08	2.69297e+08	1.59427e+06	889012	1.41426e+06	2.71129e+08	1.16532e+06	2.28847e+06	2.28696e+06	2.15345e+06
M358T46	358.368	45.5402								7.53903e+08	6.91412e+08	7.83222e+08	9.11272e+08	6.68083e+08	8.46682e+08	7.35527e+08	5.35431e+08	7.44633e+08	1.07467e+09	1.14794e+09	1.14845e+09
M286T147	286.31	147.078								2.4003e+08	2.4627e+08	2.42607e+08	1.99364e+08	1.95381e+08	1.98991e+08	1.44723e+08	1.87433e+08	1.43171e+08	2.91171e+08	2.91174e+08	2.87373e+08
M177T346_2	176.875	345.697								1.14072e+09	1.22456e+09	1.11132e+09	9.16126e+08	9.15962e+08	9.24146e+08	6.83196e+08	6.80337e+08	6.83801e+08	9.44439e+08	9.37791e+08	9.44485e+08
M886T24	885.551	23.7792								1.24597e+08	1.23023e+08	1.53203e+08	1.29135e+08	1.30376e+08	1.29592e+08	1.29016e+08	1.32842e+08	1.30741e+08	1.36115e+08	1.33075e+08	1.33098e+08
M629T31	629.26	30.9194								5.56893e+07	5.69266e+07	4.95052e+07	1.20218e+08	1.2129e+08	1.0987e+08	9.20258e+07	8.81542e+07	8.78308e+07	6.91309e+07	7.35531e+07	7.35787e+07
M353T81_3	353.298	80.8101								7.35204e+06	6.83128e+06	7.43487e+06	4.6827e+06	6.89588e+06	7.67691e+06	3.00434e+06	7.73452e+08	3.49559e+06	5.14898e+06	4.84104e+06	5.1483e+06
M748T24	747.607	24.221								2.02602e+08	1.99207e+08	1.93372e+08	1.58391e+08	1.72261e+08	1.70961e+08	1.83917e+08	1.86289e+08	1.83477e+08	1.73513e+08	1.72226e+08	1.73409e+08
M140T208	140.002	207.589								3.01556e+08	3.19824e+08	4.77433e+08	1.197e+09	1.74595e+09	2.30757e+09	1.9655e+09	2.3924e+09	2.66539e+09	7.04826e+08	8.16688e+08	8.17986e+08
M590T32	590.411	31.6805								3.18416e+07	3.30397e+07	3.44725e+07	4.78081e+07	5.23313e+07	4.9166e+07	2.26702e+08	2.10185e+08	2.13023e+08	1.23534e+08	1.21196e+08	1.23672e+08
M543T422_2	543.132	421.911								4.41922e+07	4.20565e+07	3.97594e+07	1.8436e+08	1.80539e+08	1.75299e+08	4.04418e+08	4.09777e+08	4.19255e+08	2.36644e+08	2.34875e+08	2.36657e+08
M546T32	546.385	31.6822								8.49567e+07	8.82427e+07	8.855e+07	7.06026e+07	6.6917e+07	6.59788e+07	2.18011e+08	2.11824e+08	2.24119e+08	1.34344e+08	1.35609e+08	1.36321e+08
M430T24_3	430.396	24.4273								1.40252e+07	1.40098e+08	1.33811e+07	1.37811e+07	1.7509e+07	1.77891e+07	1.93069e+07	1.78182e+07	1.66799e+07	1.44046e+07	1.40695e+07	1.44072e+07
M597T30	597.487	30.3123								9.21652e+07	9.31241e+07	1.09421e+08	1.52553e+08	1.14365e+08	1.45808e+08	1.64137e+08	3.52377e+08	1.87773e+08	1.84248e+08	1.83868e+08	1.93194e+08
M615T26_2	615.404	25.7147								1.1706e+08	1.25383e+08	1.08324e+08	2.43631e+08	2.47114e+08	2.46085e+08	2.24664e+08	2.24231e+08	2.13302e+08	2.21455e+08	2.17448e+08	2.21446e+08
M615T24	615.37	23.7807								2.85518e+06	2.73678e+07	2.85413e+06	3.30658e+06	4.94594e+07	2.53623e+06	7.89192e+07	1.02495e+08	3.34294e+06	2.52055e+07	4.46979e+07	5.13801e+07
M335T55	335.258	55.455								6.47724e+08	7.49472e+08	4.42982e+08	4.11391e+08	2.79673e+08	6.1265e+08	3.65095e+08	4.04862e+08	3.50869e+08	4.91424e+08	4.64202e+08	4.65407e+08
M715T101	714.551	101.012								5.11741e+08	5.14769e+08	4.76089e+08	7.74878e+08	5.94041e+08	5.91109e+08	5.68941e+08	5.60204e+08	5.81351e+08	6.18787e+08	6.78278e+08	6.09331e+08
M276T152	276.108	152.266								1.54529e+08	1.59796e+08	1.53241e+08	1.17511e+08	1.19342e+08	1.17516e+08	5.56808e+08	5.72289e+08	5.6617e+08	2.87724e+08	2.79329e+08	2.79362e+08
M456T26	456.441	26.3906								9.26403e+07	8.58434e+07	8.24199e+07	7.84013e+07	8.38206e+07	8.74062e+07	5.69531e+07	5.50337e+07	5.05594e+07	7.44699e+07	7.26876e+07	7.44692e+07
M158T148	158.012	148.354								1.67087e+09	1.78281e+09	1.88164e+09	1.33316e+09	1.49862e+09	1.38835e+09	1.36882e+09	1.3071e+09	1.89192e+09	1.18018e+09	1.58303e+09	1.57786e+09
M104T368	104.107	367.923								5.20472e+08	5.06288e+08	5.45751e+08	5.16056e+08	1.13314e+07	4.8341e+08	5.60331e+08	6.34871e+08	5.9035e+08	5.84762e+08	6.11821e+08	5.85106e+08
M692T32_2	692.479	31.6681								2.15592e+07	2.33369e+07	2.22171e+07	3.67547e+07	4.04012e+07	3.66569e+07	1.74572e+08	1.69772e+08	1.67257e+08	8.8074e+07	8.86088e+07	8.80765e+07
M437T28	437.193	28.3066								165875	6.28532e+07	5.76561e+07	153363	7.20524e+07	7.26966e+07	148474	1.07549e+07	1.28486e+07	3.67431e+07	3.55833e+07	3.55672e+07
M355T24	355.07	24.4178								1.43954e+07	8.82199e+06	1.16524e+07	1.83417e+07	8.226e+06	1.69286e+07	1.9354e+07	1.05684e+07	2.17174e+07	1.10635e+08	1.12222e+08	1.12823e+08
M604T32_2	604.427	31.6172								4.1798e+07	4.34193e+07	6.3113e+07	4.60938e+07	4.2934e+07	7.80612e+07	1.61903e+08	1.93278e+08	1.60985e+08	1.05093e+08	1.05093e+08	1.0112e+08
M104T353	104.07	352.688								4.27265e+08	4.24587e+08	4.13189e+08	3.94612e+08	4.05451e+08	4.16668e+08	3.03456e+08	3.04085e+08	3.02474e+08	3.8578e+08	3.88331e+08	3.88326e+08
M573T165_3	573.488	165.097								4.94065e+08	5.04903e+08	4.54868e+08	1.43675e+08	1.2251e+08	1.20722e+08	1.24159e+08	1.16997e+08	1.26833e+08	2.53403e+08	2.47332e+08	2.47673e+08
M634T32_2	634.437	32.3105								2.98352e+07	3.3273e+07	3.16461e+07	4.56191e+07	5.01652e+07	4.60834e+07	2.35123e+08	2.38215e+08	2.27323e+08	1.18958e+08	1.19791e+08	1.18951e+08
M502T32_2	502.358	31.6822								2.61022e+07	2.68008e+07	2.40921e+07	7.84567e+07	3.66579e+07	7.6518e+07	1.40053e+08	1.3397e+08	1.37871e+08	7.65062e+07	7.5452e+07	7.652e+07
M411T126_2	411.199	125.697								4.04127e+08	4.70831e+08	3.79891e+08	8.12695e+07	7.96898e+07	8.16115e+07	7.23602e+07	9.25441e+07	7.23241e+07	1.04189e+08	1.04169e+08	9.55394e+07
M121T30	121.065	29.6518								4.89345e+07	5.51591e+07	5.8409e+07	5.71359e+07	5.23688e+07	5.63353e+07	5.21534e+07	6.16833e+07	6.43345e+07	5.41509e+07	5.40607e+07	5.3747e+07
M581T29	581.4	28.7158								1.08076e+08	1.13044e+08	1.13602e+08	1.43556e+08	1.37803e+08	1.45401e+08	2.89808e+08	2.62569e+08	2.62727e+08	2.01751e+08	2.01747e+08	2.00192e+08
M277T330	277.089	330.046								5.3057e+07	5.76079e+07	6.06636e+07	8.31752e+07	9.11836e+07	9.80135e+07	9.97367e+07	9.7647e+07	7.51954e+07	3.49327e+07	2.23174e+07	2.25101e+07
M737T101	736.534	101.109								4.49203e+08	4.18687e+08	4.36347e+08	4.86555e+08	4.20631e+08	5.24198e+08	5.07885e+08	4.51054e+08	4.50106e+08	4.91409e+08	4.60549e+08	4.60897e+08
M181T149	181.028	149.341								4.21641e+08	5.93091e+08	6.30259e+08	1.11526e+09	1.0703e+09	1.11995e+09	8.00623e+08	1.13438e+09	1.12943e+09	9.70405e+08	1.32632e+09	1.32328e+09
M140T102	140.002	102.242								5.69929e+08	7.17559e+08	8.43742e+08	7.26721e+08	7.14706e+08	7.2572e+08	6.80804e+08	6.46079e+08	6.4722e+08	4.46022e+08	6.70321e+08	6.68013e+08
M444T32	444.316	31.6515								3.12176e+07	3.20162e+07	3.21043e+07	4.59842e+07	4.90341e+07	4.47296e+07	1.52089e+08	1.61676e+08	1.46228e+08	8.58798e+07	8.64162e+07	8.58776e+07
M726T32	726.478	31.6172								1.60926e+08	1.69319e+08	1.6073e+08	4.0691e+07	3.9388e+07	3.82074e+07	4.69783e+07	4.1456e+07	4.53292e+07	7.89425e+07	7.89497e+07	7.69887e+07
M534T62	534.488	61.8276								5.42128e+08	6.28548e+08	1.02548e+09	1.37267e+09	1.30859e+09	9.70905e+08	7.47125e+08	6.06929e+08	1.18054e+09	7.92979e+08	7.82895e+08	7.82853e+08
M595T144_2	595.472	143.811								3.44761e+08	5.73601e+08	3.22891e+08	2.82523e+08	3.01148e+08	2.54568e+08	2.31161e+08	2.35731e+08	2.30358e+08	3.4648e+08	3.39181e+08	3.38903e+08
M560T31_1	560.363	30.9186								9.07195e+06	2.28515e+07	1.38872e+07	1.16924e+07	8.66229e+06	1.03147e+07	1.2071e+08	1.13815e+08	3.51302e+07	6.02146e+07	5.84424e+07	6.02133e+07
M235T106	235.049	106.062								2.06344e+08	2.61223e+08	2.35945e+08	2.06173e+08	1.97981e+08	2.15529e+08	2.4741e+08	2.79051e+08	2.44612e+08	1.52833e+08	2.11532e+08	2.21237e+08
M565T28	565.404	28.3858								1.30161e+08	1.29267e+08	1.26322e+08	1.11808e+08	1.08221e+08	1.08074e+08	9.92653e+07	9.98774e+07	9.9114e+07	9.93015e+07	1.00473e+08	9.92947e+07
M609T25	609.297	25.0717								4.98748e+07	4.80839e+07	4.23315e+07	9.32503e+07	9.95921e+07	1.08296e+08	6.3247e+07	7.12359e+07	6.41937e+07	7.25993e+07	7.34655e+07	7.25983e+07
M353T57	353.269	57.3566								9.63112e+08	5.2622e+08	5.64097e+08	9.63302e+08	8.36194e+08	5.18415e+08	4.78285e+08	4.81657e+08	7.04511e+08	6.11658e+08	6.12092e+08	5.93098e+08
M302T54	302.305	54.1564								4.92234e+08	4.54541e+08	4.55416e+08	5.53619e+08	5.5988e+08	5.34373e+08	4.60813e+08	4.9336e+08	4.90887e+08	6.70196e+08	6.70207e+08	6.77695e+08
M567T27_2	567.419	27.0383								1.57263e+08	1.49263e+08	1.48486e+08	1.48276e+08	1.53202e+08	1.49143e+08	1.40354e+08	1.43505e+08	1.45984e+08	1.39765e+08	1.38022e+08	1.38015e+08
M546T31	546.349	31.3157								1.54555e+07	1.2328e+07	1.55563e+07	2.08012e+06	2.37207e+06	3.58582e+06	8.63521e+06	6.57635e+06	1.30026e+07	7.48725e+06	8.04332e+06	1.34854e+07
M261T81	261.221	80.9601								4.24103e+08	5.18147e+08	5.23242e+08	4.00028e+08	3.89371e+08	3.80505e+08	3.30006e+08	3.78898e+08	3.16607e+08	3.75802e+08	3.70551e+08	3.70535e+08
M603T30_2	603.426	30.1272								1.4962e+08	1.51875e+08	1.47194e+08	9.5995e+07	1.04353e+08	1.00219e+08	2.93617e+08	2.40396e+08	2.84054e+08	1.34686e+08	1.40338e+08	1.40406e+08
M234T262_2	234.066	261.733								3.32363e+08	7.60094e+08	7.43379e+08	4.47541e+08	5.46316e+08	5.25502e+08	3.38806e+08	3.2602e+08	2.73654e+08	5.80841e+08	5.79427e+08	5.78509e+08
M737T32	736.505	32.2592								2.41772e+07	1.98878e+07	2.08764e+07	4.16592e+07	4.34125e+07	3.53379e+07	1.84577e+08	1.69534e+08	1.66516e+08	8.81338e+07	8.61976e+07	8.81325e+07
M532T81	532.348	80.9646								4.1e+08	4.8059e+08	4.32061e+08	4.46355e+08	3.55407e+08	3.67324e+08	3.02572e+08	2.88324e+08	2.85172e+08	3.48587e+08	3.45691e+08	3.45684e+08
M84T325	84.0809	325.146								3.40401e+08	5.14146e+08	1.8334e+08	5.23316e+08	5.32429e+08	3.4582e+08	8.84379e+08	9.33351e+08	8.64251e+08	6.38299e+08	6.32056e+08	6.31957e+08
M298T178	298.09	178.198								8.21451e+07	9.1032e+07	8.94366e+07	6.25026e+07	6.50096e+07	6.34142e+07	1.72102e+08	1.91503e+08	1.75373e+08	1.19609e+08	1.19568e+08	1.23093e+08
M590T31	590.376	31.1712								6.39683e+06	221085	6.72858e+06	1.02399e+06	1.08201e+06	9.56241e+06	6.63501e+06	3.09364e+06	8.17926e+06	1.07915e+07	6.04888e+06	6.46502e+06
M97T24_1	96.8403	23.778								5.88951e+07	6.00532e+07	6.39986e+07	6.31043e+07	6.76325e+07	6.68787e+07	6.62591e+07	6.89346e+07	6.69858e+07	6.7237e+07	6.62761e+07	6.7244e+07
M615T28	615.44	28.3223								6.65761e+07	5.29325e+07	6.08594e+07	1.49609e+08	1.45064e+08	1.52798e+08	5.57432e+07	6.95436e+07	6.21723e+07	8.38099e+07	8.4165e+07	8.38281e+07
M689T457_2	688.875	457.205								3.30637e+08	3.10826e+08	3.10628e+08	1.93306e+08	1.94794e+08	1.90201e+08	4.47257e+07	4.7361e+07	4.62116e+07	1.79432e+08	1.78344e+08	1.78691e+08
M893T155	893.487	154.931								2.36387e+08	2.25948e+08	2.13476e+08	5.58337e+07	4.32069e+07	3.72236e+07	3.42565e+07	3.27856e+07	3.40527e+07	9.7784e+07	9.04596e+07	9.0541e+07
M99T149	98.9748	148.545								1.24567e+09	3.99507e+08	8.99436e+08	1.07766e+09	9.70044e+08	8.23411e+08	5.26334e+08	8.66073e+08	9.53479e+08	7.01272e+08	1.01158e+09	9.60958e+08
M959T142	958.641	141.966								1.99208e+08	1.95632e+08	1.78965e+08	2.25763e+08	2.2372e+08	2.21666e+08	2.06446e+08	2.13016e+08	3.20643e+08	3.01729e+08	2.97265e+08	2.95797e+08
M508T30	508.355	30.3633								2.58686e+07	3.49576e+07	3.97376e+07	4.56006e+07	5.32763e+07	4.77086e+07	1.47938e+08	1.23616e+08	1.3636e+08	7.62835e+07	7.91869e+07	7.91652e+07
M456T404	456.082	404.36								1.34715e+08	923975	1.31253e+08	900348	1.64673e+06	1.26418e+06	152647	1.37241e+08	1.16063e+08	1.56642e+08	1.55206e+08	1.56642e+08
M233T289	233.063	289.013								3.33597e+08	3.31054e+08	3.22341e+08	2.04497e+08	2.13908e+08	2.32061e+08	1.33919e+08	1.50099e+06	1.35582e+08	2.40251e+08	2.38667e+08	2.40282e+08
M617T28_1	617.419	27.6617								1.06272e+08	1.01518e+08	1.02192e+08	1.51873e+08	1.61084e+08	1.65442e+08	1.35174e+08	1.29309e+08	1.27321e+08	1.35567e+08	1.36861e+08	1.3556e+08
M706T31_2	706.495	30.9857								1.47978e+07	1.51768e+07	1.54554e+07	2.28231e+07	2.37562e+07	2.11714e+07	1.09461e+08	1.06847e+08	1.06226e+08	6.09806e+07	5.88043e+07	6.10196e+07
M625T33	625.432	32.9405								1.8121e+07	1.64213e+07	1.74401e+07	3.66302e+07	3.03288e+07	3.92509e+07	2.3257e+08	1.89976e+08	1.80458e+08	9.55661e+07	9.53367e+07	9.20653e+07
M263T322	263.074	322.339								3.70817e+08	3.69837e+08	3.74406e+08	4.50699e+08	3.63876e+08	3.65809e+08	2.39074e+08	2.49122e+08	2.55976e+08	3.41733e+08	3.36758e+08	3.41715e+08
M267T30	267.122	29.6711								4.20646e+07	4.4143e+07	4.49173e+07	4.44317e+07	4.45846e+07	4.33396e+07	4.08852e+07	4.30237e+07	4.50823e+07	4.25338e+07	4.34793e+07	4.2457e+07
M104T380	104.07	379.947								4.88042e+07	4.79321e+07	4.55437e+07	3.11999e+08	4.24917e+07	4.25642e+07	3.42145e+08	3.51266e+08	3.35178e+07	4.80617e+07	4.67109e+07	4.67136e+07
M559T33	559.368	33.4894								2.8139e+06	3.42753e+06	4.55311e+06	9.48068e+06	5.34046e+06	4.58489e+06	3.59373e+06	6.27898e+06	2.49747e+07	7.27081e+06	7.2276e+06	9.69343e+06
M118T269	118.086	269.003								4.26832e+08	4.10381e+08	4.22867e+08	4.20281e+08	4.24591e+08	4.41713e+08	4.31501e+08	4.16213e+08	4.18841e+08	4.39511e+08	4.37834e+08	4.35031e+08
M530T32_2	530.371	32.1518								8.75505e+06	8.08739e+06	8.27089e+06	1.7269e+07	1.58009e+07	1.85599e+07	1.27081e+08	1.17889e+08	1.15223e+08	5.51411e+07	5.51726e+07	5.53302e+07
M938T147_1	937.585	146.995								3.43295e+08	3.64048e+08	2.72802e+08	2.46949e+08	2.21085e+08	2.12397e+08	1.4593e+08	1.4921e+08	1.48562e+08	2.22255e+08	2.19824e+08	2.13271e+08
M485T137	485.257	137.375								1.73237e+08	1.70121e+08	1.69468e+08	1.85502e+08	1.86766e+08	1.84749e+08	6.30895e+07	6.25955e+07	6.48371e+07	1.69758e+08	1.68625e+08	1.69762e+08
M287T143	287.055	142.548								2.69997e+08	4.64881e+08	5.74443e+08	4.10744e+08	4.06447e+08	1.2978e+08	2.1953e+08	2.14511e+08	2.07297e+08	2.38861e+08	2.32398e+08	2.32427e+08
M292T139	292.103	138.647								1.98224e+07	1.84678e+07	1.61406e+07	1.86609e+08	1.81576e+08	1.79773e+08	2.30949e+08	2.26243e+08	2.27905e+08	1.56541e+08	1.59476e+08	1.5941e+08
M726T45	726.478	45.1682								4.6501e+08	4.61672e+08	4.76922e+08	9.86074e+07	1.056e+08	1.03527e+08	1.40556e+08	1.41056e+08	1.31882e+08	2.29278e+08	2.31139e+08	2.3115e+08
M715T61	714.551	61.3845								5.87988e+08	3.52611e+08	3.61869e+08	4.16558e+08	4.72093e+08	5.00746e+08	4.09009e+08	4.38225e+08	7.89502e+08	5.86953e+08	5.2341e+08	5.20701e+08
M962T145	961.581	145.078								6.9588e+08	6.65616e+08	1.61789e+08	2.53769e+08	2.8697e+08	2.33432e+08	1.84591e+08	1.65156e+08	1.66638e+08	1.60917e+08	1.52384e+08	1.52715e+08
M592T27	591.582	27.0519								6.66068e+07	5.43635e+07	6.58455e+07	5.51332e+07	4.37496e+07	5.07211e+07	4.52607e+07	4.33508e+07	4.66047e+07	4.8289e+07	4.83374e+07	4.91197e+07
M562T28	561.535	27.6646								6.14115e+07	6.13337e+07	6.04211e+07	4.53829e+07	4.23241e+07	4.78193e+07	4.84805e+07	4.87033e+07	4.86339e+07	4.87053e+07	4.7829e+07	4.96222e+07
M233T309	233.063	308.684								5.23808e+07	8.25565e+07	2.31763e+08	1.67251e+07	6.74006e+07	8.32564e+07	6.04075e+07	7.74989e+07	9.5634e+06	1.03095e+08	8.48717e+07	8.48908e+07
M303T170_2	303.159	170.243								1.74034e+08	1.65716e+08	1.57745e+08	1.24422e+08	1.26444e+08	1.21534e+08	7.49856e+07	7.38483e+07	7.57024e+07	1.28287e+08	1.24732e+08	1.2475e+08
M751T32	750.521	31.5893								1.64998e+07	1.41435e+07	1.88288e+07	3.01374e+07	2.7758e+07	2.67432e+07	9.70873e+07	9.91527e+07	1.2411e+08	5.81526e+07	5.99656e+07	6.00127e+07
M279T29	279.232	28.954								6.24849e+07	5.30691e+07	6.16091e+07	5.92345e+07	5.4046e+07	5.81069e+07	4.50613e+07	4.35487e+07	4.26299e+07	5.68824e+07	5.78538e+07	5.69106e+07
M983T144	982.646	143.807								1.24238e+08	1.23294e+08	1.16502e+08	1.28214e+08	1.3108e+08	1.24862e+08	5.66217e+07	5.32464e+07	5.62036e+07	1.35354e+08	1.30995e+08	1.3094e+08
M552T32	552.385	32.3566								1.4633e+07	1.62812e+07	1.64946e+07	3.03867e+07	3.02198e+07	2.85891e+07	1.73319e+08	1.59773e+08	1.57669e+08	7.72509e+07	7.84073e+07	7.72388e+07
M333T37	333.242	37.4188								2.26986e+08	2.26963e+08	2.29312e+08	2.08218e+08	2.09656e+08	2.43258e+08	2.08662e+08	1.13116e+08	1.82287e+08	1.78182e+08	1.55603e+08	1.78229e+08
M530T31_2	530.352	30.9543								1.22505e+08	3.37915e+06	7.18531e+06	2.14916e+07	2.03045e+07	1.76562e+07	4.05487e+07	1.49006e+08	4.44247e+07	3.10274e+07	3.15924e+07	3.10263e+07
M581T33	581.351	32.9862								1.66741e+07	1.55327e+07	1.87267e+07	2.90647e+06	2.89362e+06	2.64875e+06	1.10039e+07	1.02212e+08	6.63321e+06	7.08354e+06	6.93384e+06	6.93353e+06
M629T24_2	629.419	24.4224								3.07452e+07	2.94822e+07	2.53953e+07	7.31491e+07	7.58244e+07	8.03687e+07	8.42883e+07	8.36665e+07	7.47414e+07	6.86443e+07	6.76704e+07	6.82795e+07
M516T101	516.478	100.963								2.25133e+08	2.46848e+08	2.30343e+08	2.73081e+08	3.44513e+08	2.54844e+08	2.63684e+08	2.78551e+08	2.98134e+08	3.47346e+08	3.28685e+08	3.27631e+08
M276T146	276.075	146.395								1.22363e+07	1.07205e+07	3.18448e+07	1.29681e+07	1.27401e+07	1.77697e+07	1.0519e+07	1.07022e+07	1.51196e+07	1.17419e+07	1.42007e+07	1.52081e+07
M140T327	140.002	326.986								8.00811e+08	6.32502e+08	4.75221e+08	1.0632e+09	285304	1.582e+09	2.02408e+09	4.47751e+08	1.94411e+09	8.64076e+08	1.38483e+09	1.38459e+09
M759T32_1	758.506	32.3216								8.95919e+07	8.69815e+07	8.5893e+07	1.30308e+07	1.41116e+07	1.079e+07	2.83453e+07	2.59947e+07	2.78985e+07	4.10605e+07	4.12032e+07	4.12025e+07
M758T32	758.467	32.3334								9.12189e+07	6.06954e+07	6.06521e+07	1.38578e+07	1.09428e+07	9.55683e+06	2.98499e+07	9.09743e+06	2.5248e+07	2.50113e+07	2.501e+07	2.47057e+07
M582T26	582.431	26.4079								6.95718e+07	5.99765e+07	6.23335e+07	6.97015e+07	7.84458e+07	8.37376e+07	7.98168e+07	8.28591e+07	7.75419e+07	7.12205e+07	7.12166e+07	7.21835e+07
M654T32	654.453	32.3326								1.3003e+07	1.33378e+07	1.21757e+07	2.72305e+07	2.85262e+07	2.44515e+07	1.54021e+08	1.45084e+08	1.40767e+08	7.08719e+07	7.08581e+07	6.95654e+07
M293T152_3	293.134	152.214								5.32078e+07	5.48778e+07	4.40745e+07	4.5879e+07	4.64345e+07	4.25113e+07	1.97439e+08	2.03271e+08	2.02832e+08	9.52317e+07	9.12346e+07	9.13618e+07
M532T50_2	532.369	49.9228								3.8514e+07	4.91925e+07	3.82198e+07	7.34977e+07	7.20984e+07	5.99417e+07	3.85732e+08	3.04395e+08	3.43254e+08	1.5628e+08	1.51972e+08	1.51696e+08
M488T46	488.343	46.3131								5.22399e+07	5.0192e+07	5.36113e+07	7.75443e+07	7.35486e+07	7.77836e+07	3.31666e+08	3.21596e+08	3.3146e+08	1.64544e+08	1.64365e+08	1.64544e+08
M269T95	269.186	94.5407								4.93424e+08	5.56752e+08	5.26029e+08	2.79948e+07	2.57005e+07	2.32076e+07	2.51304e+07	2.54027e+07	2.7056e+07	1.83761e+08	1.84952e+08	1.83841e+08
M158T244	158.012	244.114								4.31631e+08	5.05535e+08	2.54527e+08	1.68336e+09	1.18905e+09	1.40321e+09	1.0856e+09	1.67719e+09	1.14828e+09	1.12364e+09	1.37688e+09	1.3725e+09
M299T24	299.061	24.4209								1.82917e+07	1.64855e+07	1.35379e+07	2.58856e+07	2.29542e+07	2.43452e+07	1.77209e+07	1.27615e+07	2.09245e+07	5.88767e+07	5.88826e+07	6.10099e+07
M95T346	94.9295	345.699								5.00716e+08	5.05919e+08	5.00199e+08	4.0637e+08	3.90092e+08	3.99053e+08	3.26864e+08	3.12929e+08	3.15794e+08	4.03305e+08	4.03288e+08	4.08665e+08
M596T36	596.412	35.5846								1.75422e+07	1.81077e+07	2.27867e+07	1.70812e+07	4.6492e+07	4.11347e+07	2.45279e+08	2.5201e+08	2.50222e+08	9.72422e+07	9.20037e+07	9.19536e+07
M86T353	86.0601	352.688								2.30465e+08	2.28787e+08	2.2705e+08	2.11356e+08	2.16717e+08	2.20111e+08	1.63689e+08	1.6174e+08	1.62554e+08	2.09449e+08	2.10031e+08	2.09667e+08
M590T48	590.411	47.556								4.31942e+07	4.27629e+07	4.53505e+07	7.22168e+07	6.74962e+07	6.49595e+07	3.61614e+08	3.6583e+08	3.6339e+08	1.45146e+08	1.55221e+08	1.55257e+08
M516T31_3	516.375	31.3927								1.67221e+07	2.46721e+07	1.8269e+07	3.01245e+07	1.93923e+07	2.52709e+07	1.03873e+08	8.9907e+07	6.02339e+07	4.97523e+07	4.97871e+07	4.52559e+07
M689T457_5	689.376	457.249								2.46138e+08	2.31592e+08	2.32061e+08	1.42663e+08	1.38304e+08	1.40563e+08	3.52862e+07	3.53644e+07	3.39764e+07	1.34433e+08	1.32428e+08	1.32433e+08
M448T24_2	448.406	24.4315								4.00228e+07	4.02343e+07	3.7065e+07	4.05509e+07	4.22768e+07	4.39959e+07	4.11418e+07	4.06825e+07	4.52631e+07	3.77232e+07	3.7723e+07	3.72798e+07
M474T53_2	474.327	53.0831								5.13122e+07	5.13434e+07	5.30514e+07	7.66609e+07	6.89866e+07	7.80341e+07	3.63939e+08	3.25186e+08	3.50084e+08	1.63167e+08	1.64503e+08	1.63174e+08
M574T33	574.399	32.9845								1.32235e+07	1.69457e+07	1.033e+07	2.78041e+07	3.07671e+07	3.84559e+07	1.86001e+08	1.57704e+08	1.51409e+08	7.75185e+07	7.87736e+07	7.74819e+07
M313T37	313.274	37.2708								8.06903e+07	1.53379e+08	8.59692e+07	2.56786e+08	8.9821e+07	1.01718e+08	1.2872e+08	1.13825e+08	1.14417e+08	9.68181e+07	9.40948e+07	9.40684e+07
M339T27_1	339.301	27.4944								1.9205e+07	2.62819e+07	2.42199e+07	2.15435e+07	2.67936e+07	2.4305e+07	6.28603e+06	1.14849e+08	6.07528e+06	1.62775e+07	1.52275e+07	1.50423e+07
M337T54	337.274	54.4722								2.46024e+08	9.5066e+07	2.31008e+08	2.53373e+08	1.56169e+08	2.97436e+08	3.31521e+08	3.58206e+08	3.71919e+08	2.3986e+08	2.28161e+08	2.39699e+08
M256T315_2	256.082	314.779								2.39262e+08	2.20894e+08	2.22021e+08	2.1713e+08	2.07681e+08	1.99967e+08	2.1458e+08	2.05359e+08	2.24958e+08	2.1976e+08	2.17266e+08	2.19817e+08
M430T34	430.301	34.2172								5.07721e+07	4.99066e+07	5.17199e+07	7.87202e+07	7.4909e+07	7.40082e+07	2.71735e+08	2.79092e+08	2.8281e+08	1.52601e+08	1.53356e+08	1.52602e+08
M647T29	647.43	29.0073								1.1246e+07	9.57685e+06	1.63075e+07	4.00454e+07	2.56415e+07	2.84139e+07	2.65375e+06	4.58044e+07	5.17099e+07	3.10048e+07	3.36196e+07	3.36836e+07
M634T52	634.437	51.523								3.55952e+07	2.95673e+07	3.42729e+07	5.59057e+07	5.25687e+07	5.05781e+07	3.925e+08	2.9786e+08	2.86632e+08	1.69098e+08	1.51638e+08	1.69189e+08
M576T54	576.395	54.1935								4.63169e+07	3.8778e+07	4.97399e+07	5.98291e+07	5.5887e+07	6.06065e+07	3.22309e+08	3.67765e+08	3.23663e+08	1.60707e+08	1.54493e+08	1.60691e+08
M573T144_2	573.487	144.448								2.32493e+08	1.51646e+08	2.10242e+08	1.67497e+08	1.63184e+08	1.52594e+08	1.14603e+08	1.19599e+08	1.16815e+08	2.24494e+08	2.17882e+08	2.17912e+08
M430T49	430.301	48.9092								5.15685e+07	4.95208e+07	5.02158e+07	7.16327e+07	7.74259e+07	7.07944e+07	3.03818e+08	2.84872e+08	2.79284e+08	1.41911e+08	1.42617e+08	1.41912e+08
M515T31	515.368	30.9515								1.28963e+07	1.32859e+07	1.28036e+07	1.09788e+07	1.2652e+07	1.18939e+07	5.84507e+07	4.55063e+07	6.16405e+07	2.88342e+07	2.78605e+07	2.77459e+07
M124T315	124.039	315.113								2.33459e+08	2.18531e+08	2.05928e+08	2.11011e+08	2.06881e+08	2.04375e+08	2.09297e+08	2.07726e+08	2.06995e+08	2.10948e+08	2.07949e+08	2.08168e+08
M124T327	124.024	327.136								3.91204e+08	9.15734e+07	3.2034e+07	3.70015e+08	3.10571e+07	1.41426e+08	1.31107e+08	3.51295e+08	1.13623e+08	4.29728e+07	4.32426e+07	3.63678e+07
M633T29_1	633.415	29.2033								4.06933e+07	4.34832e+07	3.88018e+07	6.08932e+07	6.36285e+07	6.2607e+07	5.78561e+07	3.79316e+07	4.20809e+07	5.33766e+07	5.08903e+07	5.0892e+07
M366T28	366.252	28.0639								6.99721e+06	5.24843e+06	4.91855e+06	5.57976e+06	4.78844e+06	4.29463e+06	3.59966e+06	5.34115e+06	2.67928e+06	3.77307e+06	4.09972e+06	3.77523e+06
M474T37_1	474.327	36.8897								5.10679e+07	4.87057e+07	4.92263e+07	7.89569e+07	7.90613e+07	7.28581e+07	3.17818e+08	3.17823e+08	3.17253e+08	1.63499e+08	1.62715e+08	1.63661e+08
M445T24	445.12	24.1765								7.00395e+06	4.48718e+06	4.15745e+06	5.30409e+06	3.85815e+06	4.62728e+06	9.39643e+06	2.86759e+06	7.57586e+06	5.28427e+07	5.42806e+07	5.42606e+07
M118T477	118.086	476.773								2.97285e+08	2.98391e+08	2.89609e+08	2.9909e+08	2.8362e+08	2.89907e+08	3.12699e+08	3.65414e+08	2.15232e+08	3.04612e+08	3.04611e+08	2.98447e+08
M325T216_3	325.091	215.627								6.43397e+07	6.14597e+07	5.73027e+07	1.22367e+08	418351	426305	2.30785e+06	3.16884e+06	2.64324e+06	1.09989e+06	1.03326e+06	1.03449e+06
M124T310	124.024	309.6								1.3944e+07	3.99017e+07	1.69076e+07	4.40645e+06	3.72892e+06	2.84515e+07	2.5337e+07	6.76574e+06	2.46309e+07	2.04427e+07	1.06157e+07	8.92549e+06
M353T96	353.269	95.7601								3.27005e+08	3.35546e+08	3.29479e+08	3.40337e+08	3.42597e+08	3.40309e+08	2.14478e+08	2.1778e+08	2.17956e+08	2.90924e+08	2.85201e+08	2.85216e+08
M631T28_2	631.434	28.3166								5.1359e+07	5.6431e+07	4.75766e+07	1.20176e+08	1.09014e+08	1.12336e+08	9.6148e+07	9.09311e+07	1.0253e+08	8.6554e+07	8.65563e+07	8.55632e+07
M756T30	755.52	30.493								3.94608e+07	3.47873e+07	4.4824e+07	3.06091e+07	3.26877e+07	3.17826e+07	2.74551e+07	3.26122e+07	3.44359e+07	3.02583e+07	3.11359e+07	3.01731e+07
M353T193_1	353.269	192.877								1.41211e+08	1.36056e+08	1.37835e+08	1.56521e+08	1.52179e+08	1.51802e+08	9.80035e+07	9.69172e+07	1.00052e+08	1.35614e+08	1.33159e+08	1.35267e+08
M518T58	518.354	57.7356								4.36346e+07	4.27167e+07	4.20413e+07	5.45033e+07	6.80479e+07	5.94504e+07	3.02427e+08	3.28057e+08	2.9634e+08	1.46752e+08	1.43105e+08	1.43059e+08
M118T506	118.086	506.047								2.60219e+08	2.66915e+08	2.72482e+08	2.58637e+08	2.5568e+08	2.53763e+08	3.91878e+08	2.15812e+08	2.27153e+08	3.19117e+08	2.9447e+08	2.94367e+08
M479T32_2	479.337	32.0118								9.29988e+06	9.44587e+06	9.75137e+06	1.86241e+07	1.88887e+07	1.47378e+07	9.46769e+07	1.04809e+08	8.69861e+07	4.75592e+07	4.75426e+07	4.69317e+07
M529T45	529.389	44.8021								3.039e+08	3.0326e+08	4.66602e+08	1.13971e+08	1.06847e+08	9.30715e+07	1.66137e+08	1.62506e+08	1.16037e+08	1.75623e+08	1.79176e+08	1.79173e+08
M742T33	742.472	33.0086								1.46e+08	1.48134e+08	1.53824e+08	4.9046e+07	5.1662e+07	4.82054e+07	2.9498e+07	2.24766e+07	2.69624e+07	7.19615e+07	7.19623e+07	7.20714e+07
M746T24	745.591	24.4224								6.6841e+07	6.59195e+07	6.00038e+07	5.35004e+07	5.45193e+07	5.40608e+07	4.41449e+07	4.54915e+07	4.03842e+07	4.95889e+07	5.00093e+07	4.8429e+07
M142T148	142.035	148.355								7.08825e+08	6.21206e+08	1.1163e+09	4.64661e+08	4.93296e+08	4.60857e+08	2.59309e+08	6.08902e+08	4.18219e+08	4.43283e+08	5.08556e+08	5.11679e+08
M282T55	282.279	54.8465								2.59517e+08	2.74587e+08	2.5999e+08	1.99174e+08	1.92595e+08	2.55578e+08	2.34999e+08	2.19931e+08	1.85184e+08	2.62516e+08	2.6539e+08	2.62545e+08
M613T75	613.482	74.5251								4.40114e+08	3.24931e+08	3.28121e+08	2.33501e+08	2.33028e+08	2.35924e+08	1.56234e+08	2.4797e+08	2.69042e+08	2.38698e+08	2.50724e+08	2.50565e+08
M649T30	649.41	29.6116								3.63041e+07	3.73569e+07	2.89758e+07	3.88603e+07	4.06093e+07	3.96565e+07	3.12753e+07	3.12257e+07	3.03832e+07	3.89202e+07	3.95951e+07	3.96099e+07
M374T152	374.076	152.25								1.97842e+08	2.07997e+08	2.49459e+08	1.46688e+08	1.42861e+08	1.45545e+08	2.45704e+08	2.80055e+08	3.25272e+08	1.53491e+08	1.99889e+08	1.99854e+08
M629T27	629.224	27.0499								3.94788e+07	4.40877e+07	3.66788e+07	4.46768e+07	4.77189e+07	4.55451e+07	8.02704e+07	7.65273e+07	6.66636e+07	5.50947e+07	5.52609e+07	5.53279e+07
M582T32	581.908	32.0118								7.15353e+06	7.82654e+06	5.99335e+06	1.34766e+07	1.66428e+07	1.58658e+07	9.18982e+07	8.76841e+07	8.86272e+07	4.14575e+07	4.14786e+07	4.07711e+07
M523T33_1	523.364	32.9845								1.37426e+07	1.49821e+07	1.61488e+07	3.06639e+07	2.6756e+07	2.57176e+07	1.66202e+08	1.58057e+08	1.53409e+08	7.50419e+07	7.35309e+07	7.35051e+07
M633T29_2	633.444	29.1876								7.20863e+06	5.85515e+07	6.06217e+06	1.45049e+07	1.35029e+07	1.14726e+07	8.52691e+06	8.23886e+07	3.08024e+07	6.13267e+07	6.13752e+07	3.78739e+07
M676T33	676.467	32.6718								1.00219e+07	8.47063e+06	7.09054e+06	2.52232e+07	2.31755e+07	2.38684e+07	1.51376e+08	1.5438e+08	1.41756e+08	7.54136e+07	7.49852e+07	7.49832e+07
M140T32	140.002	32.3326								6.4421e+07	9.28765e+07	8.45403e+07	8.19743e+07	8.59778e+07	9.21011e+07	7.95597e+07	8.19607e+07	9.14579e+07	5.73658e+07	8.12142e+07	8.31242e+07
M254T28	254.248	27.7067								6.8877e+07	6.77984e+07	6.63822e+07	5.75655e+07	5.68929e+07	5.76483e+07	5.42789e+07	5.77382e+07	5.39334e+07	5.84466e+07	5.84465e+07	5.94592e+07
M573T63	573.488	62.611								2.15223e+08	2.10126e+08	2.27651e+08	8.04594e+07	8.83811e+07	1.11765e+08	2.49816e+08	2.86751e+08	2.57751e+08	1.95174e+08	2.14263e+08	1.94736e+08
M158T207	158.012	206.56								1.69854e+08	1.74157e+08	2.19609e+08	2.95356e+08	2.69766e+08	2.85235e+08	3.90571e+08	6.47449e+08	5.76503e+08	1.77835e+08	2.98022e+08	2.99711e+08
M546T45	546.386	44.5684								5.96708e+07	5.75874e+07	9.85347e+07	6.39068e+07	6.0414e+07	6.4153e+07	2.74699e+08	2.67626e+08	2.59556e+08	1.34279e+08	1.34088e+08	1.34088e+08
M127T325	127.123	325.146								1.98977e+08	2.87267e+08	1.66639e+08	3.02132e+08	3.03638e+08	2.03939e+08	5.32005e+08	5.36481e+08	5.18105e+08	3.68364e+08	3.65657e+08	3.65611e+08
M235T138	235.096	137.941								1.17351e+08	5.84613e+06	2.26874e+06	2.4584e+06	2.84151e+06	2.75783e+06	1.01852e+06	5.6742e+07	5.32497e+07	2.50323e+06	2.50873e+06	2.19776e+06
M118T529	118.086	529.445								2.12487e+08	2.09863e+08	2.2174e+08	2.18488e+08	2.05201e+08	2.17685e+08	1.9755e+08	3.31828e+08	1.84746e+08	2.17289e+08	2.18582e+08	2.17297e+08
M97T24_2	96.952	23.778								3.53731e+07	3.5032e+07	3.72005e+07	3.96489e+07	3.98711e+07	3.98798e+07	3.99248e+07	3.98968e+07	3.96534e+07	3.93809e+07	3.87523e+07	3.94039e+07
M537T96	537.304	95.7451								2.84199e+08	2.75637e+08	2.66818e+08	2.89221e+08	2.82072e+08	2.84747e+08	2.07882e+08	2.05321e+08	1.95399e+08	2.49658e+08	2.56177e+08	2.51971e+08
M335T80_2	335.258	80.478								2.70326e+08	2.97827e+08	4.68004e+08	2.42516e+08	2.80279e+08	2.24233e+08	3.36941e+08	2.177e+08	2.26001e+08	3.27984e+08	2.96583e+08	3.25985e+08
M620T59	620.421	59.3438								2.82935e+07	2.65888e+07	3.14207e+07	4.84369e+07	5.35614e+07	4.77479e+07	2.6572e+08	3.245e+08	3.37853e+08	1.27229e+08	1.27373e+08	1.31464e+08
M314T139	314.085	139.226								5.22651e+07	5.69816e+07	6.63892e+07	1.2114e+08	1.21322e+08	1.18904e+08	1.01753e+08	1.02298e+08	9.99938e+07	1.1286e+08	1.14427e+08	1.14419e+08
M104T405_2	104.107	404.994								3.31927e+08	3.00553e+08	3.49649e+08	5.95648e+06	1.65285e+06	3.17345e+08	3.0849e+08	3.04183e+08	3.00631e+08	3.30218e+08	3.27491e+08	2.70633e+08
M593T59	593.276	59.3438								1.65232e+08	1.60881e+08	1.61962e+08	2.51768e+08	2.51099e+08	2.44666e+08	1.90865e+08	1.86118e+08	1.71883e+08	2.14139e+08	2.14149e+08	2.12329e+08
M104T405_1	104.07	404.993								4.43814e+07	2.24719e+07	3.00125e+07	1.73769e+08	3.50855e+07	2.9901e+07	1.07447e+08	1.14674e+08	4.05209e+07	7.63877e+07	5.80049e+07	5.15142e+07
M279T28	279.251	28.3355								4.12056e+07	3.49411e+07	3.52542e+07	2.78914e+07	3.08509e+07	2.60231e+07	2.49844e+07	2.2299e+07	2.31832e+07	3.03306e+07	3.00604e+07	3.03385e+07
M568T46	568.427	45.837								2.49418e+08	2.64458e+08	7.86573e+07	1.75535e+08	1.49238e+08	2.26793e+08	1.88412e+08	1.98113e+08	1.88624e+08	2.30376e+08	2.31419e+08	1.91802e+08
M432T30_2	432.326	29.6603								2.53324e+07	2.83885e+07	2.26024e+07	3.49686e+07	3.64104e+07	3.47418e+07	3.04603e+07	2.87372e+07	3.10352e+07	2.90783e+07	2.9847e+07	2.98303e+07
M432T29	432.299	28.9667								1.2137e+07	4.19667e+06	5.28642e+06	3.36e+06	1.58375e+07	4.64558e+06	3.24493e+06	9.49641e+06	4.27308e+06	6.47359e+06	5.56577e+06	8.0025e+06
M544T31	544.369	30.9186								2.24984e+07	2.36611e+07	2.13734e+07	2.5156e+07	3.28219e+07	2.44246e+07	5.12105e+07	5.98428e+07	4.98618e+07	3.60573e+07	3.69559e+07	3.6933e+07
M692T49	692.479	48.9087								2.39522e+07	2.12497e+07	2.15252e+07	4.93762e+07	5.01543e+07	4.67854e+07	3.12509e+08	2.35066e+08	2.13429e+08	1.21294e+08	1.21495e+08	1.14838e+08
M625T152	625.132	152.249								1.72856e+07	1.9929e+07	2.92087e+07	5.70606e+07	5.09988e+07	5.27207e+07	2.26869e+08	2.28752e+08	2.441e+08	6.35816e+07	7.44556e+07	7.44569e+07
M518T39	518.354	39.2768								3.79496e+07	3.88651e+07	3.61622e+07	7.67311e+07	6.86842e+07	7.17158e+07	3.36933e+08	2.99167e+08	3.35933e+08	1.52226e+08	1.5653e+08	1.56606e+08
M625T26	624.628	25.7218								4.57516e+07	4.27042e+07	4.23186e+07	7.21127e+07	7.51753e+07	7.15114e+07	3.86526e+07	3.81711e+07	3.68725e+07	1.85535e+07	1.82245e+07	1.85485e+07
M615T26_1	615.244	25.7237								2.89549e+07	2.50721e+07	2.25295e+07	2.3447e+07	2.72412e+07	2.70767e+07	4.1052e+07	4.3159e+07	3.56865e+07	3.30651e+07	3.22179e+07	3.22189e+07
M542T24	542.48	24.4178								4.17133e+06	2.55485e+07	2.98566e+06	2.41416e+07	3.71764e+06	1.00886e+07	4.80597e+06	4.18799e+06	4.47728e+06	2.1856e+07	1.37046e+07	2.17124e+07
M299T153	299.093	152.847								1.05805e+08	1.10251e+08	1.16572e+08	8.16261e+07	8.88822e+07	8.72794e+07	2.0802e+08	2.09612e+08	2.04849e+08	1.36501e+08	1.44224e+08	1.44254e+08
M181T208_2	181.028	208.22								2.04072e+08	2.08869e+08	2.08241e+08	1.94259e+08	4.42321e+08	3.90467e+08	3.25984e+08	5.07273e+08	3.03945e+08	1.90354e+08	2.3365e+08	2.87315e+08
M98T35	98.0601	35.3725								4.94267e+07	5.12923e+07	5.27392e+07	1.30325e+08	1.30704e+08	1.36794e+08	2.23098e+08	2.20231e+08	2.17073e+08	1.45349e+08	1.45477e+08	1.45349e+08
M516T31_2	516.337	30.97								1.09989e+07	1.14534e+07	1.12751e+07	1.63354e+07	1.95234e+07	1.7835e+07	4.51239e+07	4.2548e+07	4.65448e+07	2.48782e+07	2.51128e+07	2.5115e+07
M502T27	502.316	27.0538								2.22139e+07	2.06786e+07	2.61835e+07	2.64222e+07	2.74962e+07	2.88914e+07	5.13597e+07	2.93898e+07	2.86097e+07	4.26664e+07	4.28241e+07	4.77966e+07
M314T153	314.064	152.847								1.09266e+08	1.2141e+08	1.24846e+08	8.64167e+07	8.28366e+07	8.24934e+07	1.98453e+08	1.96076e+08	1.85978e+08	1.37503e+08	1.39485e+08	1.37479e+08
M630T24_2	630.424	24.4224								2.36624e+07	2.54959e+07	2.24304e+07	4.09349e+07	4.72174e+07	4.61856e+07	4.53913e+07	4.9558e+07	4.39685e+07	3.89471e+07	3.84134e+07	3.89434e+07
M610T24	610.184	23.778								3.74096e+07	3.60548e+07	3.81613e+07	3.82042e+07	3.83471e+07	3.83458e+07	4.51664e+07	4.14825e+07	4.31444e+07	3.7447e+07	3.74458e+07	3.70863e+07
M678T56	678.463	55.9315								2.10084e+07	2.3017e+07	2.20119e+07	3.48299e+07	4.38159e+07	3.45283e+07	2.7729e+08	2.23936e+08	2.61899e+08	1.14825e+08	1.09947e+08	1.10046e+08
M619T36	618.517	36.4655								5.45509e+07	1.52483e+08	1.14782e+08	1.93908e+08	1.91985e+08	9.98871e+07	3.17477e+08	1.80185e+08	2.89266e+08	1.70258e+08	1.57689e+08	1.70242e+08
M655T32_1	654.955	32.3406								7.07578e+06	7.40111e+06	6.59029e+06	1.72783e+07	1.71095e+07	1.51008e+07	1.00097e+08	9.76092e+07	9.18995e+07	4.72485e+07	4.77826e+07	4.72953e+07
M698T36	698.479	35.578								1.43897e+07	7.27546e+06	6.4178e+06	1.31707e+07	1.43661e+07	1.55102e+07	8.98635e+07	1.07103e+08	2.02358e+08	8.95619e+07	8.95583e+07	8.72411e+07
M455T421	455.116	421.304								1.29814e+08	1.26217e+08	1.20769e+08	2.37495e+08	2.41738e+08	2.29357e+08	2.26124e+08	2.28876e+08	2.26369e+08	2.25752e+08	2.24553e+08	2.25732e+08
M620T37	620.421	36.7765								3.53728e+07	3.47988e+07	3.38115e+07	6.05195e+07	6.07947e+07	6.01098e+07	3.11285e+08	3.14119e+08	3.11024e+08	1.48796e+08	1.48464e+08	1.48796e+08
M604T32_1	603.922	32.3326								8.96539e+06	9.68656e+06	7.70924e+06	1.63853e+07	1.85853e+07	1.80982e+07	1.07564e+08	1.00488e+08	9.91691e+07	4.95421e+07	5.13022e+07	4.95327e+07
M356T64	356.352	63.9816								2.24192e+08	2.28563e+08	2.22521e+08	1.98645e+08	2.46251e+08	2.00401e+08	1.85206e+08	2.1564e+08	1.81805e+08	2.60181e+08	2.60253e+08	2.67606e+08
M181T226	181.028	225.529								2.78651e+08	3.12817e+08	3.68792e+08	4.23629e+08	4.24747e+08	4.27431e+08	5.16551e+08	4.55927e+08	5.91848e+08	2.86057e+08	3.61899e+08	3.61449e+08
M386T33	386.275	32.9862								3.77066e+07	3.3546e+07	3.55208e+07	5.09258e+07	5.28228e+07	4.95395e+07	1.55332e+08	1.56388e+08	1.57522e+08	9.29017e+07	9.28932e+07	9.1989e+07
M486T31_1	486.327	30.6737								1.13417e+07	8.5776e+06	1.05046e+07	1.33232e+07	1.54014e+07	1.5588e+07	4.22931e+07	4.07446e+07	3.50556e+07	2.44897e+07	2.44874e+07	2.67319e+07
M620T142	619.529	141.885								1.1664e+08	1.31847e+08	1.02097e+08	1.25989e+08	1.28101e+08	8.85861e+07	1.40393e+08	1.36419e+08	1.43437e+08	1.38029e+08	1.35752e+08	1.35783e+08
M632T28	632.405	28.0639								5.41456e+06	3.15135e+07	2.66104e+07	1.72597e+07	2.8325e+07	1.54728e+07	5.28488e+07	1.07326e+07	4.32576e+07	2.92849e+07	2.29473e+07	2.90627e+07
M553T32_1	552.887	32.3326								1.01739e+07	8.47878e+06	8.21538e+06	1.94267e+07	1.72739e+07	1.52263e+07	9.48128e+07	9.41712e+07	8.55773e+07	4.36107e+07	4.31851e+07	4.31821e+07
M314T144_2	314.342	144.449								9.67971e+07	8.14843e+07	9.61706e+07	5.72379e+07	5.49596e+07	5.69061e+07	5.31606e+07	3.17436e+07	3.46599e+07	9.86588e+07	9.50919e+07	9.52103e+07
M573T277_1	573.252	276.624								1.06532e+08	1.02533e+08	9.18664e+07	5.23795e+07	4.77437e+07	4.4417e+07	2.66714e+07	2.82179e+07	2.70751e+07	6.51972e+07	6.26048e+07	6.26212e+07
M347T109_1	347.078	108.568								1.61077e+08	1.77238e+08	1.672e+08	1.79248e+08	1.77744e+08	1.83065e+08	2.18572e+08	2.07704e+08	2.02626e+08	1.40033e+08	1.87884e+08	1.91655e+08
M72T505	72.0807	505.343								5.15806e+07	3.44056e+07	9.54427e+07	7.01195e+07	3.47435e+07	4.5524e+07	4.39207e+07	2.94311e+07	3.80738e+07	4.69356e+07	3.06575e+07	3.90701e+07
M648T46	648.453	45.5924								3.04298e+07	2.39987e+07	2.67298e+07	4.73691e+07	4.40053e+07	4.44481e+07	2.55288e+08	2.51226e+08	2.44037e+08	1.12386e+08	1.11668e+08	1.12385e+08
M118T451	118.086	451.087								1.8922e+08	1.88454e+08	1.84613e+08	1.8181e+08	1.92033e+08	1.82574e+08	1.77478e+08	2.14774e+08	1.65715e+08	2.1361e+08	1.94806e+08	1.94769e+08
M781T32	780.53	32.3566								1.98572e+07	2.11297e+07	2.02581e+07	3.51132e+07	3.45284e+07	3.60961e+07	1.34507e+08	1.3795e+08	1.24597e+08	6.86154e+07	6.8009e+07	6.83923e+07
M694T193_2	694.401	192.877								1.14163e+08	1.11579e+08	1.10485e+08	1.31436e+08	1.27777e+08	1.24999e+08	8.1043e+07	7.81786e+07	7.93185e+07	1.11157e+08	1.09528e+08	1.09528e+08
M400T38	400.29	37.5823								2.22455e+07	2.09147e+07	2.1614e+07	2.9595e+07	2.75935e+07	3.05582e+07	9.8751e+07	1.84716e+08	1.77775e+08	6.92064e+07	8.69614e+07	8.70087e+07
M893T26	892.533	26.2768								6.25127e+07	4.88118e+07	5.68613e+07	3.9036e+07	3.75412e+07	4.23886e+07	4.23809e+07	5.26698e+07	5.01049e+07	3.63394e+07	3.67191e+07	1.85235e+07
M140T564	140.002	563.795								8.47568e+07	1.60919e+08	2.88724e+08	6.2176e+08	7.08285e+08	7.96975e+08	3.59077e+08	4.36014e+08	3.6803e+08	2.88148e+08	3.16558e+08	3.18605e+08
M835T52	834.539	51.7308								2.0181e+08	2.07191e+08	2.04993e+08	2.80876e+08	2.04907e+08	2.02471e+08	1.69402e+08	1.69278e+08	1.67301e+08	2.06182e+08	2.06189e+08	1.99366e+08
M99T244	98.9746	244.114								7.35094e+08	3.66733e+08	5.81247e+08	5.64478e+08	5.40058e+08	5.36741e+08	6.3298e+08	6.06693e+08	3.79783e+08	4.16397e+08	6.61221e+08	5.45755e+08
M439T421	439.142	421.307								8.0359e+07	8.54281e+07	7.87464e+07	1.84166e+08	1.8177e+08	1.80882e+08	2.2694e+08	2.33869e+08	2.25646e+08	1.76504e+08	1.74576e+08	1.74557e+08
M628T31_2	628.252	30.9905								2.30137e+07	1.36656e+07	1.3047e+07	3.80563e+07	3.82771e+07	4.2814e+07	1.2036e+07	1.20268e+07	9.71821e+06	1.49552e+07	1.30322e+07	1.484e+07
M118T433	118.086	432.948								2.81288e+08	2.80879e+08	2.74642e+08	2.80875e+08	2.66673e+08	2.75534e+08	6.56606e+08	1.97909e+08	2.10121e+08	2.75393e+08	2.75389e+08	2.7634e+08
M416T57	416.285	57.3929								3.73249e+07	3.81833e+07	3.82889e+07	6.04699e+07	5.48231e+07	5.98123e+07	2.56985e+08	2.49739e+08	2.75468e+08	1.17545e+08	1.13288e+08	1.17582e+08
M165T149	165.051	148.673								5.57681e+08	4.53868e+08	3.67911e+08	4.82089e+08	3.99374e+08	2.6778e+08	2.76972e+08	4.44187e+08	3.91314e+08	3.81644e+08	4.43302e+08	4.22984e+08
M562T63	562.379	63.1432								2.77767e+07	2.99017e+07	3.82688e+07	4.21758e+07	5.74686e+07	5.83119e+07	2.19397e+08	2.23209e+08	3.04906e+08	1.05202e+08	1.13014e+08	1.05165e+08
M72T530	72.0807	529.698								8.892e+07	8.72555e+07	8.31121e+07	1.16516e+08	9.73871e+07	7.55614e+07	1.32397e+08	9.47136e+07	1.20129e+08	9.11115e+07	7.91833e+07	9.41594e+07
M118T406_2	118.086	405.602								2.73863e+08	2.74292e+08	2.68595e+08	2.72932e+08	2.65008e+08	2.82681e+06	5.69861e+08	4.40272e+07	1.90148e+08	2.59101e+08	2.66052e+08	2.66067e+08
M444T43	444.316	42.9243								3.77867e+07	3.70421e+07	3.80189e+07	5.29321e+07	5.35098e+07	5.39129e+07	2.11497e+08	2.04954e+08	1.99372e+08	1.07167e+08	1.07164e+08	1.06589e+08
M715T77	714.551	77.1046								1.93186e+08	1.84755e+08	1.95261e+08	2.24959e+08	2.07986e+08	1.98113e+08	1.95836e+08	1.85533e+08	2.22551e+08	2.4241e+08	2.42527e+08	2.79003e+08
M785T24	784.66	24.297								2.54274e+07	2.6758e+07	2.50807e+07	2.3825e+07	2.01078e+07	1.97195e+07	3.77321e+07	3.56572e+07	3.83807e+07	2.67445e+07	2.67036e+07	2.67445e+07
M626T34_1	625.934	33.5266								9.19715e+06	8.38545e+06	1.0697e+07	2.274e+07	2.29427e+07	2.01948e+07	1.6198e+08	1.44421e+08	1.17263e+08	5.58218e+07	5.57736e+07	5.48087e+07
M472T31_2	472.311	30.9194								1.42505e+07	1.32222e+07	1.13184e+07	2.06225e+07	2.22151e+07	1.90927e+07	4.60518e+07	4.42392e+07	4.89269e+07	2.68528e+07	2.82681e+07	2.79606e+07
M537T58	537.304	57.6266								2.48667e+08	8.03721e+07	8.20623e+07	1.74222e+08	2.38621e+08	1.60661e+08	1.55358e+08	9.52128e+07	8.1807e+07	1.42138e+08	1.42016e+08	1.53516e+08
M118T376	118.086	376.489								1.63268e+08	1.77459e+08	2.11983e+08	1.58626e+08	1.67815e+08	1.58927e+08	9.81308e+07	1.39136e+08	3.62656e+08	4.41519e+08	3.50879e+08	3.50938e+08
M340T31	340.175	30.97								7.79724e+07	7.67086e+07	7.61978e+07	5.72565e+06	6.0535e+06	5.87571e+06	3.48685e+06	3.17276e+06	3.37028e+06	2.77809e+07	2.80934e+07	2.80892e+07
M677T33	676.969	32.6718								7.26462e+06	6.40617e+06	9.70918e+06	2.23536e+07	1.82814e+07	1.84285e+07	1.39506e+08	1.34975e+08	1.00631e+08	5.21244e+07	5.08332e+07	5.07563e+07
M72T461	72.0806	460.767								5.41305e+07	2.03043e+07	3.60403e+07	2.84626e+07	2.96709e+07	2.50879e+07	3.19383e+07	3.01123e+07	4.45335e+07	6.11327e+07	3.98936e+07	4.30062e+07
M531T32_1	530.874	31.6886								5.66949e+06	5.39163e+06	6.10124e+06	1.15934e+07	1.35526e+07	1.36256e+07	7.48943e+07	7.39195e+07	7.31693e+07	3.77929e+07	3.77662e+07	3.64731e+07
M256T55	256.263	55.3827								1.62642e+07	1.42098e+07	1.36979e+07	1.90183e+07	1.10154e+07	1.54236e+07	1.38016e+07	4.36609e+07	1.17398e+07	4.09863e+07	2.84519e+07	2.78654e+07
M509T32_1	508.86	31.6575								4.34086e+06	2.70292e+06	4.01822e+06	8.24775e+06	7.78878e+06	6.22863e+06	5.29204e+07	5.35502e+07	4.22718e+07	2.10161e+07	2.15006e+07	2.10157e+07
M259T149	259.079	149.3								1.52357e+08	1.59466e+08	1.64382e+08	9.31344e+07	8.86669e+07	1.01352e+08	3.70644e+07	3.72188e+07	4.22505e+07	7.80406e+07	8.0206e+07	7.80398e+07
M158T102	158.012	102.242								1.99179e+08	2.3529e+08	2.41765e+08	2.62724e+08	2.71028e+08	2.934e+08	2.72721e+08	3.00419e+08	2.69493e+08	1.95825e+08	2.71166e+08	2.70574e+08
M742T56	742.473	55.558								1.64579e+08	1.66543e+08	2.21727e+08	7.077e+07	5.17881e+07	5.26196e+07	3.83034e+07	4.1643e+07	3.81789e+07	9.11899e+07	9.11813e+07	9.65935e+07
M737T53	736.503	52.8139								1.13818e+07	1.45061e+07	1.3332e+07	2.0609e+07	2.33976e+07	2.1645e+07	1.98004e+08	1.99186e+08	1.78286e+08	8.00685e+07	8.29375e+07	7.99765e+07
M620T27	619.613	26.6468								2.51265e+07	2.56681e+07	3.03879e+07	2.4312e+07	2.17384e+07	2.18805e+07	1.97898e+07	1.59733e+07	1.50411e+07	1.90633e+07	1.90652e+07	1.93228e+07
M118T313	118.086	312.693								9.97152e+08	9.95491e+08	9.98711e+08	9.94838e+08	9.92784e+08	9.9343e+08	4.71699e+08	9.75982e+08	5.44619e+08	1.00161e+09	9.95261e+08	9.95239e+08
M181T189	181.028	188.947								1.05714e+08	1.50186e+08	1.54423e+08	3.30814e+08	2.89647e+08	2.55404e+08	2.31832e+08	3.33226e+08	2.32e+08	1.53636e+08	2.75481e+08	2.80092e+08
M147T380	147.076	379.605								6.84385e+07	1.12912e+08	1.00205e+08	3.36908e+07	3.42684e+07	3.23135e+07	9.06662e+07	8.53289e+07	9.28545e+07	9.71809e+07	8.42889e+07	9.71947e+07
M516T62	516.477	61.8276								2.32169e+08	1.85074e+08	3.4296e+08	4.48227e+08	2.27575e+08	4.00173e+08	2.71183e+08	4.37422e+08	4.33288e+08	2.96221e+08	3.24836e+08	2.95476e+08
M575T34_1	574.9	33.5474								9.91843e+06	9.29177e+06	1.23093e+07	2.10677e+07	2.52564e+07	2.34267e+07	1.37328e+08	1.3575e+08	1.09137e+08	5.29499e+07	5.38384e+07	5.2943e+07
M673T32	673.431	32.2592								5.8999e+07	5.75068e+07	5.88051e+07	1.12493e+07	1.09751e+07	1.11668e+07	1.69389e+07	1.51385e+07	1.29974e+07	2.80895e+07	2.75735e+07	2.80897e+07
M124T696	124.087	696.039								1.10763e+08	9.85893e+07	1.38847e+08	6.04747e+06	4.20963e+08	1.27772e+08	9.59604e+07	7.9542e+07	1.35975e+08	1.34096e+08	1.34099e+08	1.59116e+08
M646T31	646.439	30.9184								8.40475e+06	9.50059e+06	5.17808e+06	1.8669e+07	1.57241e+07	1.31988e+07	6.40306e+07	7.6155e+07	6.71981e+07	3.10299e+07	3.41139e+07	3.41095e+07
M722T35	722.489	34.7405								2.19422e+07	1.8603e+07	1.92952e+07	3.89253e+07	4.29499e+07	3.81245e+07	2.04629e+08	2.05453e+08	2.04082e+08	1.02389e+08	1.03525e+08	1.02375e+08
M647T23	647.458	23.136								2.56751e+07	2.19575e+07	2.58795e+07	2.67696e+07	2.85587e+07	2.93911e+07	3.19865e+07	3.46899e+07	3.06048e+07	3.47444e+07	3.42201e+07	3.42127e+07
M235T127	235.049	127.326								1.5326e+08	3.00412e+08	5.26415e+08	1.17331e+07	1.6405e+07	1.99242e+07	1.32067e+07	2.42587e+07	2.10149e+07	9.7976e+06	1.42561e+07	1.4261e+07
M664T65	664.448	64.6765								1.96767e+07	2.7233e+07	2.07389e+07	3.28778e+07	6.45587e+07	3.34382e+07	2.6847e+08	1.74516e+08	1.97846e+08	1.05712e+08	9.98085e+07	1.00054e+08
M72T482	72.0807	482.005								9.20406e+07	9.41515e+07	9.74647e+07	8.74614e+07	9.61832e+07	9.74101e+07	8.47828e+07	8.46723e+07	1.03095e+08	8.82722e+07	9.22046e+07	5.77846e+07
M561T155	561.325	154.784								1.33144e+08	1.24348e+08	1.03309e+08	3.51161e+07	2.48714e+07	2.2972e+07	1.66157e+07	1.40705e+07	1.49775e+07	4.91295e+07	4.55643e+07	4.55992e+07
M291T255	291.105	255.18								1.58933e+08	1.53254e+08	1.42995e+08	1.27973e+08	1.2252e+08	1.24537e+08	9.78129e+07	1.04076e+08	1.01027e+08	1.39822e+08	1.37044e+08	1.39935e+08
M595T32	595.367	31.6917								2.08974e+06	3.86682e+06	3.82405e+06	3.76751e+06	4.12372e+06	6.3268e+06	1.18551e+07	6.38522e+06	2.38482e+07	8.72309e+06	7.39635e+06	7.44559e+06
M722T61	722.489	60.7325								1.84848e+07	1.84032e+07	1.90716e+07	3.53603e+07	3.45064e+07	3.19923e+07	1.98404e+08	1.89784e+08	1.89883e+08	1.00216e+08	1.00404e+08	1.03933e+08
M372T52	372.259	52.4401								3.69771e+07	3.85309e+07	3.74481e+07	5.41024e+07	5.86584e+07	4.8471e+07	2.12058e+08	1.75177e+08	1.88044e+08	1.05867e+08	1.02749e+08	1.05906e+08
M263T304	263.074	304.038								3.66739e+08	3.53508e+08	1.96773e+08	3.63869e+08	3.56519e+08	3.53238e+08	2.46644e+08	2.56374e+08	2.37073e+08	3.18448e+08	2.99033e+08	3.18477e+08
M597T36	596.913	36.2241								9.38221e+06	9.54413e+06	6.09243e+06	2.67096e+07	1.91645e+07	2.44208e+07	1.61016e+08	1.20685e+08	1.46027e+08	7.21144e+07	7.14858e+07	7.14861e+07
M614T25	614.431	25.0744								2.51164e+07	1.04736e+07	2.36284e+07	3.27716e+07	3.7545e+07	3.61405e+07	2.82195e+07	3.11588e+07	3.02739e+07	2.89772e+07	2.75105e+07	2.89708e+07
M309T256	309.049	255.871								1.23561e+08	1.6458e+08	1.96328e+08	2.89815e+08	2.67904e+08	2.18325e+08	2.2771e+08	2.44354e+08	2.30308e+08	2.11575e+08	2.21699e+08	2.4505e+08
M781T135	780.553	134.781								8.94008e+07	8.54284e+07	6.75971e+07	2.32833e+07	3.11849e+07	2.22351e+07	2.95402e+07	2.58946e+07	2.84383e+07	3.1726e+07	2.88469e+07	2.88833e+07
M409T27	409.274	27.0383								4.63076e+07	4.81275e+07	4.88885e+07	4.00474e+07	4.16872e+07	4.54934e+07	5.63486e+07	5.1644e+07	5.68643e+07	4.91742e+07	4.91688e+07	4.98927e+07
M375T26	375.268	26.4094								2.55024e+07	3.00213e+07	2.59564e+07	2.24697e+07	2.2792e+07	2.44213e+07	3.66215e+07	3.7268e+07	3.66579e+07	2.94459e+07	2.94505e+07	2.78926e+07
M261T57	261.221	57.4159								2.83407e+08	2.28734e+08	2.16233e+08	2.58221e+08	3.02798e+08	2.23859e+08	1.89718e+08	2.61633e+08	2.74034e+08	2.40654e+08	2.28471e+08	2.35342e+08
M118T335	118.086	334.605								1.98141e+08	1.94457e+08	1.95893e+08	2.08808e+08	2.00688e+08	2.03726e+08	2.20992e+08	1.93893e+08	1.88149e+08	1.95814e+08	1.95813e+08	1.94426e+08
M118T329	118.061	329.455								689212	1.42285e+06	1.24675e+06	434937	311420	394347	286360	191026	234926	821480	709675	725150
M798T36	797.593	36.3195								1.00516e+08	6.03325e+07	5.88682e+07	1.21306e+08	1.35284e+08	1.31306e+08	1.71515e+08	1.27893e+08	1.28712e+08	1.0752e+08	1.07564e+08	1.17498e+08
M181T128	181.038	127.617								4.11624e+07	1.5335e+08	2.9976e+08	903839	4.96619e+06	6.33134e+06	7.12422e+06	4.29487e+06	2.75205e+06	5.53095e+06	5.53593e+06	5.69514e+06
M325T260	325.066	260.413								8.59696e+06	8.51874e+06	2.46881e+08	2.34834e+08	1.90017e+08	1.74513e+08	1.78282e+07	1.23876e+08	4.72476e+07	7.70081e+07	1.52782e+08	1.53028e+08
M386T45	386.275	45.456								3.43556e+07	3.69363e+07	3.89768e+07	4.62751e+07	4.84622e+07	5.11302e+07	1.83281e+08	1.83994e+08	1.77639e+08	9.64686e+07	9.67373e+07	9.67383e+07
M460T63	460.312	62.6867								2.80554e+07	2.55613e+07	3.26461e+07	5.33532e+07	4.85326e+07	4.39739e+07	2.13079e+08	2.37088e+08	2.03482e+08	9.28811e+07	9.69511e+07	9.28833e+07
M431T25	431.352	25.477								2.99216e+06	5.72273e+06	4.46827e+06	4.31312e+06	6.19746e+06	3.31268e+06	3.0285e+06	2.40707e+07	4.0207e+06	1.03811e+07	1.00276e+07	1.25043e+07
M764T24	763.601	24.4224								4.57229e+07	4.92763e+07	4.31378e+07	4.01841e+07	4.18464e+07	4.22715e+07	3.78691e+07	3.71595e+07	3.39288e+07	3.83601e+07	3.8731e+07	3.87313e+07
M574T71	574.398	70.5992								2.07105e+07	1.07921e+07	2.25373e+07	3.29968e+07	5.1393e+07	3.28605e+07	3.17487e+08	2.26325e+08	2.20142e+08	9.93306e+07	9.93347e+07	9.97431e+07
M552T65	552.385	64.7201								1.35361e+07	1.76126e+07	1.71073e+07	4.34212e+07	3.07526e+07	3.34153e+07	2.05423e+08	2.25285e+08	2.24271e+08	9.53642e+07	9.75843e+07	9.53439e+07
M287T153	287.11	152.875								2.3697e+06	3.01565e+06	3.5645e+06	2.41801e+06	5.1121e+06	1.1161e+07	5.18862e+06	1.02479e+07	1.51948e+06	1.58401e+07	8.18797e+06	9.74244e+06
M507T27_2	507.347	27.0326								6.87562e+07	6.72203e+07	6.64038e+07	7.85542e+07	7.37141e+07	7.40832e+07	6.86591e+07	6.20492e+07	6.27348e+07	6.89225e+07	6.89658e+07	6.76337e+07
M124T679	124.087	679.265								1.43192e+08	1.06847e+08	1.61529e+08	3.55207e+06	1.11789e+08	1.37511e+08	1.10477e+08	1.26513e+08	1.28479e+08	1.97397e+08	1.63034e+08	1.61718e+08
M104T422	104.07	421.951								3.53688e+07	2.42693e+08	3.41614e+07	2.01838e+08	3.77813e+07	4.53032e+07	5.73429e+07	1.13641e+08	4.2363e+07	3.90075e+07	3.9019e+07	4.01973e+07
M888T17	887.567	16.612								3.39942e+07	3.55236e+07	3.63358e+07	3.43575e+07	3.62438e+07	3.35471e+07	5.05123e+07	5.00608e+07	5.0215e+07	4.60733e+07	4.65383e+07	4.65395e+07
M261T144	261.221	143.807								1.47012e+08	2.25511e+08	1.20415e+08	1.44674e+08	1.17772e+08	1.0768e+08	1.10654e+08	1.20942e+08	1.14566e+08	1.49956e+08	1.4695e+08	1.46995e+08
M99T206	98.9746	205.667								7.51504e+07	6.03088e+07	1.20772e+08	1.89265e+08	1.76769e+08	1.44588e+08	7.75679e+07	2.16276e+08	1.50656e+08	1.24144e+08	1.59121e+08	2.10292e+08
M212T27	212.201	27.4219								3.61376e+07	3.7345e+07	3.99891e+07	3.31401e+07	3.42357e+07	3.20633e+07	3.03683e+07	3.08839e+07	3.46274e+07	3.54808e+07	3.6182e+07	3.54744e+07
M567T38_1	567.39	37.7849								1.18501e+07	5.97503e+07	1.69732e+07	3.33369e+07	1.07087e+07	2.24863e+07	1.21365e+08	1.18497e+08	5.6909e+07	1.07038e+08	1.06171e+08	1.06165e+08
M445T25	445.367	25.0236								5.55659e+07	5.56225e+07	5.27474e+07	4.3848e+07	4.58424e+07	4.691e+07	4.44023e+07	4.56254e+07	4.62789e+07	4.81974e+07	4.82632e+07	4.80718e+07
M279T288	279.048	287.747								1.67757e+08	1.68373e+08	1.7349e+08	1.17758e+08	1.20118e+08	1.08568e+08	6.58764e+07	5.81456e+07	6.21527e+07	1.28947e+08	1.29031e+08	1.25368e+08
M453T323_2	453.173	323.244								8.3263e+07	7.58845e+07	6.25831e+07	2.82051e+07	2.37031e+07	2.09481e+07	1.38544e+07	1.31767e+07	1.29129e+07	3.62214e+07	3.29732e+07	3.28691e+07
M518T34	518.392	34.1161								8.9811e+06	1.27836e+07	7.16344e+06	2.66138e+07	1.00757e+07	7.02642e+06	1.20469e+08	1.34947e+07	1.23478e+08	4.5277e+07	4.54025e+07	2.26226e+07
M491T27	491.352	27.0767								6.07692e+07	6.39873e+07	6.19489e+07	5.55096e+07	5.86545e+07	5.01429e+07	4.82149e+07	4.91694e+07	4.20662e+07	4.64578e+07	4.59134e+07	4.5612e+07
M839T32	838.573	32.2225								1.07483e+07	1.13143e+07	1.70005e+07	2.11768e+07	1.88201e+07	2.25415e+07	7.12418e+07	6.79621e+07	7.12576e+07	4.43809e+07	4.43817e+07	4.54609e+07
M282T133	282.279	132.75								1.28114e+07	1.58299e+07	1.42001e+07	2.22684e+07	2.14402e+07	1.65216e+07	1.65963e+07	3.229e+08	1.61776e+07	1.74574e+07	1.3328e+07	1.76369e+07
M793T142	792.562	141.667								2.04979e+07	7.76213e+06	3.20897e+08	6.5003e+06	6.79476e+06	1.98613e+07	2.31768e+06	6.87918e+06	5.32373e+06	1.80666e+07	1.52733e+07	1.47448e+07
M233T331	233.063	330.716								8.39028e+07	8.75573e+07	8.78496e+07	7.2242e+07	7.18723e+07	6.9907e+07	3.89397e+07	3.64029e+07	4.01034e+07	6.67499e+07	6.61066e+07	6.59879e+07
M607T24_2	607.391	23.7757								2.18453e+07	1.90068e+07	1.93179e+07	1.80875e+07	1.85576e+07	2.01719e+07	2.08333e+07	2.02722e+07	1.93348e+07	2.34931e+07	2.18677e+07	2.18216e+07
M530T59	530.372	59.4888								1.22945e+07	1.13856e+07	1.29859e+07	3.31745e+07	2.61864e+07	3.11116e+07	2.33528e+08	2.50004e+08	1.66046e+08	7.5269e+07	7.5269e+07	7.65375e+07
M444T31	444.281	31.4271								2.48047e+07	3.16006e+06	2.54497e+07	5.44235e+06	4.77935e+06	3.68648e+07	9.4245e+06	2.27034e+07	8.82951e+06	9.86759e+06	9.12422e+06	9.15104e+06
M118T359	118.086	359.263								2.26004e+08	2.26944e+08	2.20527e+08	2.33634e+08	2.39461e+08	2.38522e+08	3.3136e+08	1.62993e+08	2.37646e+08	2.32072e+08	2.33088e+08	2.3308e+08
M99T227	98.9749	226.937								1.87596e+08	2.34389e+08	2.89837e+08	2.68099e+08	2.59096e+08	2.72702e+08	2.71716e+08	2.91004e+08	3.07034e+08	2.19767e+08	2.67307e+08	2.66618e+08
M335T169	335.258	169.138								4.03462e+07	3.66943e+07	3.07848e+07	2.19552e+07	1.03761e+08	1.95333e+07	2.02941e+07	2.07076e+07	2.14134e+07	2.66151e+07	2.57773e+07	2.58242e+07
M373T24	373.098	24.297								2.57182e+06	284306	1.28516e+06	1.44596e+06	571812	171834	3.61499e+06	9.97201e+06	3.9556e+06	2.91999e+07	2.9594e+07	2.95965e+07
M758T53_2	758.468	53.0831								2.51498e+08	1.06047e+08	1.05269e+08	2.34593e+07	1.93961e+07	2.19509e+07	3.7716e+07	3.02604e+07	5.2677e+07	5.60482e+07	6.14128e+07	6.13817e+07
M581T62	581.406	62.0951								2.27169e+07	2.42181e+07	1.68421e+07	2.5182e+07	3.06125e+07	3.05701e+07	1.66946e+08	1.91355e+08	1.7043e+08	8.5215e+07	9.18219e+07	8.55028e+07
M409T25	409.346	24.9169								1.61439e+06	4.96028e+06	1.20419e+06	1.82483e+06	2.33838e+06	1.40115e+06	1.26642e+07	1.45294e+06	1.2196e+06	4.468e+06	2.83588e+06	2.68896e+06
M976T145	975.543	145.095								1.32968e+08	1.36414e+08	1.36084e+08	1.29711e+08	1.27013e+08	1.35293e+08	6.46323e+07	7.17566e+07	6.61611e+07	1.20041e+08	1.1809e+08	9.07829e+07
M699T36_1	698.981	36.2884								7.83698e+06	3.24254e+06	9.29074e+06	2.27648e+07	1.0394e+07	9.05643e+06	1.40771e+08	1.19022e+08	1.48007e+08	5.70925e+07	6.18264e+07	6.18132e+07
M294T29	294.243	28.9943								3.44026e+07	3.78076e+07	3.23129e+07	3.59439e+07	4.00939e+07	3.41658e+07	2.702e+07	2.52478e+07	2.93757e+07	3.34253e+07	3.36789e+07	3.36598e+07
M503T24	503.107	23.7787								2.38316e+07	2.49493e+07	2.33057e+07	2.58925e+07	2.35296e+07	2.55811e+07	2.81252e+07	2.75583e+07	2.89573e+07	3.13709e+07	3.10054e+07	3.13704e+07
M107T28	107.085	28.2189								4.14308e+07	4.23014e+07	4.19963e+07	3.78324e+07	4.54097e+07	4.25432e+07	3.57799e+07	3.96271e+07	3.75409e+07	4.15282e+07	4.15725e+07	4.09526e+07
M450T33	450.316	32.6657								6.80233e+06	5.57312e+06	6.59027e+06	1.37554e+07	1.16191e+07	1.07956e+07	7.24573e+07	7.78465e+07	6.73273e+07	3.40073e+07	3.41475e+07	3.39505e+07
M227T153	227.165	153.442								9.15025e+07	8.95323e+07	9.57459e+07	8.62227e+07	7.83085e+07	7.45501e+07	8.28669e+07	8.46053e+07	8.49721e+07	8.8171e+07	8.50988e+07	8.5179e+07
M124T91	124.087	90.9982								1.77514e+08	3.48124e+08	3.39448e+08	3.29833e+08	3.31181e+08	3.20965e+08	2.95084e+08	3.10573e+08	3.13106e+08	3.21071e+08	3.14757e+08	3.14744e+08
M889T155_1	888.531	154.866								1.21946e+08	1.14593e+08	1.05927e+08	2.80961e+07	2.03483e+07	2.29964e+07	2.68652e+07	2.63481e+07	2.8088e+07	5.55854e+07	5.29464e+07	5.2029e+07
M493T26	493.331	26.4218								5.48985e+07	5.8981e+07	5.74127e+07	6.28687e+07	6.4604e+07	6.2665e+07	6.11074e+07	4.80874e+07	5.63569e+07	5.46278e+07	5.44194e+07	5.36401e+07
M72T434	72.0808	433.587								1.10239e+08	1.28145e+08	7.7434e+07	7.34127e+07	7.38931e+07	8.34656e+07	8.70738e+07	3.65786e+07	7.96479e+07	6.66827e+07	3.5043e+07	6.73813e+07
M480T32_1	479.839	32.0478								3.66226e+06	3.93768e+06	3.46072e+06	6.20021e+06	6.85752e+06	7.03726e+06	4.62593e+07	4.18814e+07	4.38361e+07	2.28801e+07	2.32005e+07	2.288e+07
M591T37	591.498	37.3565								1.21731e+08	1.19544e+08	5.87793e+07	1.26569e+08	1.22474e+08	6.02837e+07	7.21679e+07	1.03003e+08	9.89126e+07	7.99719e+07	7.27614e+07	7.24343e+07
M640T41	640.437	40.848								6.09424e+06	1.61231e+07	8.30399e+06	3.69766e+07	2.03263e+07	1.76274e+07	1.60519e+08	1.0157e+08	1.06287e+08	5.57657e+07	6.63526e+07	5.59341e+07
M384T115_1	384.093	115.424								2.49833e+08	3.55598e+08	2.68957e+08	4.44384e+07	4.25469e+07	4.07498e+07	6.6593e+06	6.37144e+06	5.64521e+06	9.89574e+07	9.75582e+07	9.89844e+07
M181T102	181.028	102.242								1.56325e+08	1.45095e+08	2.20271e+08	2.34505e+08	1.91582e+08	2.18162e+08	1.84283e+08	2.26983e+08	2.26092e+08	1.61968e+08	2.16176e+08	2.2255e+08
M920T24	919.555	23.779								3.09764e+07	3.25474e+07	3.29762e+07	3.3299e+07	3.46433e+07	3.42369e+07	3.40875e+07	3.75178e+07	3.35663e+07	3.54134e+07	3.51271e+07	3.54144e+07
M124T641	124.087	640.662								1.65113e+08	6.39049e+08	8.37712e+08	3.57434e+06	7.1198e+08	7.00324e+08	7.43232e+08	3.22662e+08	7.16025e+08	7.33525e+08	7.46529e+08	7.46658e+08
M532T57	532.348	57.4159								2.0581e+08	2.35382e+08	1.68296e+08	2.69115e+08	2.69632e+08	2.22688e+08	2.10813e+08	1.85917e+08	2.02923e+08	1.8854e+08	1.88823e+08	2.03765e+08
M558T30	558.384	30.2747								5.24918e+06	4.38479e+06	5.59735e+06	1.13012e+07	1.05072e+07	1.17661e+07	4.43176e+07	4.49007e+07	3.93647e+07	2.0278e+07	2.02966e+07	2.09111e+07
M99T182	98.9747	181.708								1.5137e+08	1.40651e+08	1.71207e+08	1.6541e+08	2.44448e+08	2.30806e+08	4.30783e+08	2.05415e+08	2.47467e+08	1.78303e+08	2.30402e+08	2.3036e+08
M751T47	750.521	47.1848								1.33364e+07	2.04102e+07	1.51988e+07	2.4912e+07	2.93943e+07	2.57151e+07	1.70222e+08	1.61669e+08	1.77518e+08	7.86143e+07	8.15281e+07	8.14571e+07
M631T24	630.509	24.259								5.01154e+06	6.19595e+06	4.34164e+06	1.44201e+07	1.49082e+07	1.57522e+07	2.9329e+07	2.94062e+07	2.87384e+07	1.51226e+07	1.47303e+07	1.4782e+07
M472T31_3	472.348	30.9543								1.8078e+07	1.63731e+07	8.24751e+06	1.30334e+07	1.28641e+07	1.05801e+07	1.31475e+07	2.75328e+07	3.44692e+07	1.82701e+07	1.84279e+07	1.82699e+07
M72T413	72.0807	413.475								9.44087e+07	5.8682e+07	1.22945e+08	5.56763e+07	6.98757e+07	7.39071e+07	4.31746e+07	7.70069e+07	7.94079e+07	8.93199e+07	8.42382e+07	8.29616e+07
M735T32_1	734.508	32.0622								7.71453e+06	3.48618e+06	5.10261e+06	7.86509e+06	6.81128e+06	5.9917e+06	6.30029e+07	5.67963e+07	6.42064e+07	2.71476e+07	2.82318e+07	2.71297e+07
M524T33_1	523.866	33.0086								7.98685e+06	9.6579e+06	1.06751e+07	1.61625e+07	1.78446e+07	1.33841e+07	9.44839e+07	8.48522e+07	8.50591e+07	4.32848e+07	4.33047e+07	4.12306e+07
M435T27	435.289	27.0919								1.27885e+07	1.34704e+07	1.00812e+07	4.5961e+07	4.80539e+07	4.8334e+07	3.27538e+07	3.20441e+07	3.40442e+07	3.33272e+07	3.33349e+07	3.4167e+07
M226T27_1	226.18	27.0326								2.71169e+07	2.80235e+07	2.52382e+07	3.23151e+07	1.3127e+07	1.35936e+07	1.04414e+07	1.11928e+07	3.19778e+07	1.6307e+07	1.49065e+07	1.63024e+07
M571T30	571.472	30.2435								2.49689e+07	2.38337e+07	2.7716e+07	9.90975e+06	1.99878e+07	9.07729e+06	2.4877e+07	2.14907e+07	2.36253e+07	2.51655e+07	2.40622e+07	2.51317e+07
M295T121	295.15	120.675								9.06951e+07	9.36375e+07	9.04223e+07	7.07742e+07	7.18187e+07	7.01095e+07	1.37414e+08	1.34511e+08	1.38688e+08	1.04523e+08	1.0355e+08	1.03774e+08
M523T67	523.364	67.3809								2.13248e+07	1.56398e+07	2.27188e+07	3.60465e+07	3.88389e+07	4.24485e+07	1.99969e+08	1.90973e+08	2.32404e+08	8.66769e+07	8.875e+07	8.87278e+07
M606T69	606.406	69.2808								2.31724e+07	2.73638e+07	2.43484e+07	2.96229e+07	2.70278e+07	2.91439e+07	2.06969e+08	1.67287e+08	2.03491e+08	9.38598e+07	9.04824e+07	9.01537e+07
M625T73	625.432	73.4641								2.22492e+07	1.64521e+07	1.75199e+07	3.01339e+07	2.68744e+07	2.57626e+07	3.08557e+08	2.14453e+08	2.30844e+08	8.95516e+07	8.98558e+07	9.06606e+07
M142T244	142.035	244.051								5.39309e+08	4.7343e+08	5.38567e+08	8.08048e+08	7.47827e+08	6.88545e+08	3.93273e+08	1.87678e+08	4.58178e+08	4.58171e+08	5.21068e+08	5.23801e+08
M501T62_2	501.351	62.1198								1.66418e+07	1.65007e+07	1.53629e+07	3.40343e+07	2.57101e+07	3.34108e+07	2.3017e+08	2.14296e+08	1.5621e+08	7.1637e+07	7.23208e+07	7.16375e+07
M72T390	72.0808	390.358								1.62364e+08	5.09361e+07	3.69386e+07	3.79475e+07	1.15588e+08	4.31586e+07	4.53114e+07	5.61398e+07	4.83694e+07	9.51859e+07	7.3412e+07	5.40599e+07
M559T125	559.309	124.522								1.04132e+08	9.88361e+07	8.62532e+07	5.61386e+06	5.96412e+06	9.11626e+06	3.18485e+06	3.652e+06	2.7834e+06	8.48459e+06	8.44936e+06	7.85748e+06
M165T244	165.051	244.114								2.46021e+08	1.32928e+08	5.01777e+08	4.26087e+08	2.11495e+08	3.82077e+08	4.0409e+08	5.78984e+08	2.60169e+08	2.56679e+08	2.45894e+08	2.46134e+08
M259T169	259.169	168.943								8.22385e+07	7.97609e+07	7.51626e+07	6.80547e+07	6.55684e+07	6.65779e+07	4.71669e+07	4.79181e+07	4.93064e+07	6.75519e+07	6.59871e+07	6.70804e+07
M545T74	545.378	73.8272								5.20419e+07	4.92214e+07	4.49408e+07	3.3846e+07	3.83786e+07	3.88195e+07	2.54559e+08	1.58773e+08	1.76342e+08	1.24319e+08	1.15305e+08	1.14998e+08
M597T26_2	597.393	25.7169								3.13967e+07	3.3545e+07	3.41019e+07	5.88974e+07	6.83884e+07	6.54033e+07	5.68651e+07	5.50247e+07	5.45619e+07	5.65622e+07	5.55979e+07	5.65782e+07
M537T105	537.268	105.419								1.36778e+07	9.7372e+07	9.27661e+06	6.79692e+06	7.53406e+06	3.62383e+06	9.71951e+06	4.47395e+07	5.25829e+07	5.3127e+07	5.26223e+07	2.49822e+07
M781T58	780.531	57.7356								1.79174e+07	1.86021e+07	1.34788e+07	2.55706e+07	2.85009e+07	2.22333e+07	2.20896e+08	2.06727e+08	1.99203e+08	6.93416e+07	6.93402e+07	6.97916e+07
M763T32_2	763.461	32.3045								2.72175e+07	3.01349e+07	2.9887e+07	1.12291e+07	8.27668e+06	6.55072e+06	9.71492e+06	1.03972e+07	1.07398e+07	1.48696e+07	1.5205e+07	1.489e+07
M207T148	207.138	147.711								6.28948e+07	6.65851e+07	6.00226e+07	6.57911e+07	6.5869e+07	6.4829e+07	8.85534e+07	8.46528e+07	9.25655e+07	7.88089e+07	7.71415e+07	7.71465e+07
M124T124	124.087	124.392								2.63192e+08	1.67058e+08	2.16445e+08	1.63487e+08	1.64935e+08	1.66181e+08	1.63927e+08	1.48295e+08	1.48811e+08	1.33043e+08	1.4723e+08	1.47158e+08
M660T55	660.395	54.7386								2.33706e+08	2.37695e+08	1.91444e+08	6.42173e+07	3.78755e+07	6.36052e+07	5.09722e+07	1.45838e+08	9.42558e+07	8.78367e+07	8.77796e+07	9.99744e+07
M434T126_1	434.275	125.868								1.35723e+08	1.39044e+08	1.29349e+08	2.52993e+07	2.49527e+07	2.31228e+07	1.99937e+07	2.06656e+07	2.11705e+07	2.68518e+07	2.67235e+07	2.66914e+07
M104T440	104.07	439.791								5.64619e+07	2.1723e+08	6.2018e+07	2.35956e+08	5.10077e+07	5.33505e+07	6.21045e+07	2.20286e+08	3.64217e+07	1.87876e+08	9.61802e+07	1.8805e+08
M207T111	207.102	110.803								1.44376e+08	1.41015e+08	1.41799e+08	5.38564e+06	9.18327e+06	7.43129e+06	3.92893e+06	6.63148e+06	7.44432e+06	6.38808e+06	6.39826e+06	6.05979e+06
M372T40	372.259	40.2409								2.9177e+07	2.60925e+07	2.84531e+07	3.86782e+07	3.59977e+07	3.83575e+07	1.29076e+08	1.43324e+08	1.33111e+08	7.51895e+07	7.51832e+07	7.60989e+07
M596T78	596.411	77.677								1.85999e+07	2.05813e+07	1.9249e+07	3.9192e+07	3.9874e+07	3.86621e+07	2.09222e+08	3.28606e+08	2.40349e+08	1.07257e+08	1.09099e+08	1.09079e+08
M693T32_1	693.45	32.2034								3.5541e+06	3.39187e+06	3.89567e+06	9.17157e+06	9.73645e+06	8.77118e+06	5.15828e+06	3.6829e+07	1.7557e+06	3.35067e+06	3.15269e+06	3.13427e+06
M562T42	562.38	42.1871								2.74692e+07	2.36435e+07	2.60576e+07	4.55794e+07	8.11083e+06	8.54268e+06	2.09625e+08	2.2064e+08	1.81676e+08	9.78734e+07	9.79314e+07	1.05598e+08
M664T39	664.447	38.9324								1.90133e+07	2.06474e+07	3.18453e+07	5.03807e+07	4.37957e+07	4.94797e+07	2.04266e+08	1.91e+08	1.80068e+08	1.02154e+08	1.03824e+08	1.02085e+08
M489T32	489.35	31.6575								2.20834e+07	2.22638e+07	2.25068e+07	1.96724e+07	1.92761e+07	1.84262e+07	5.81583e+07	4.74753e+07	5.61137e+07	3.09462e+07	3.11075e+07	3.10562e+07
M219T107_1	219.071	106.946								9.52982e+07	9.48412e+07	1.20889e+08	8.56759e+07	8.46923e+07	9.14477e+07	8.5495e+07	8.89147e+07	8.29564e+07	6.85861e+07	8.16282e+07	8.23011e+07
M706T44	706.496	44.2121								1.25513e+07	1.41725e+07	1.26112e+07	2.22386e+07	2.26412e+07	2.25691e+07	1.43501e+08	1.41091e+08	1.30776e+08	6.03891e+07	6.04015e+07	6.19375e+07
M709T23	708.511	23.479								1.12715e+07	1.31091e+07	1.18519e+07	1.12139e+07	1.09203e+07	1.2489e+07	1.12299e+07	9.83647e+06	9.34694e+06	1.17151e+07	1.1446e+07	1.17206e+07
M279T237	279.039	236.864								2.48299e+08	2.62061e+08	3.36429e+08	2.7092e+08	2.44709e+08	2.45343e+08	2.8208e+08	2.66601e+08	2.6994e+08	2.34503e+08	2.70955e+08	2.71435e+08
M837T51	836.554	51.4941								1.42721e+08	1.65514e+08	1.47065e+08	1.49336e+08	1.49435e+08	1.477e+08	1.62118e+08	1.48685e+08	1.45256e+08	1.49947e+08	1.50949e+08	1.49925e+08
M737T65	736.534	64.7476								4.19011e+08	4.41665e+08	2.00423e+08	8.45641e+07	5.29601e+08	4.14488e+08	1.68423e+08	1.6334e+08	4.03495e+08	3.56621e+08	4.1144e+08	4.12058e+08
M533T26	533.414	26.4021								1.433e+07	1.25997e+07	1.74007e+07	1.84349e+07	1.52192e+07	1.971e+07	1.87203e+07	2.12459e+07	1.47425e+07	1.48401e+07	1.48341e+07	1.54729e+07
M219T89	219.102	88.7238								4.91249e+07	4.35907e+07	9.14365e+07	2.49047e+07	2.76156e+07	2.14591e+07	9.03887e+07	9.17587e+07	8.63165e+07	2.54669e+07	2.57644e+07	2.02628e+07
M337T271	337.09	270.803								1.33016e+08	1.35796e+08	1.35826e+08	1.08008e+08	1.06248e+08	9.82121e+07	1.04217e+08	8.49705e+07	8.8204e+07	1.23739e+08	1.26788e+08	1.26786e+08
M963T142_1	962.586	141.898								1.79888e+08	1.31402e+08	1.42401e+08	7.42989e+07	1.06687e+08	1.17938e+08	1.14578e+08	8.46832e+07	9.88076e+07	9.67592e+07	9.61371e+07	1.093e+08
M441T126_2	441.246	125.996								1.19443e+08	1.03083e+08	9.12432e+07	1.75843e+07	1.77887e+07	1.76616e+07	1.30382e+07	1.41256e+07	1.1301e+07	1.82534e+07	1.76813e+07	1.82633e+07
M319T234_2	319.122	233.671								1.3434e+06	1.0533e+06	634396	89845	88058	2.36617e+07	1.44089e+07	1.43795e+07	58923	382786	204618	191394
M567T46	567.419	45.554								6.4416e+07	5.05143e+07	5.12253e+07	5.96467e+07	5.60919e+07	5.75849e+07	6.60709e+07	1.56322e+08	3.15123e+07	6.51067e+07	6.21281e+07	6.5166e+07
M295T28_1	295.118	28.3783								1.8366e+07	100845	1.65629e+07	1.70153e+07	1.78982e+07	1.99947e+07	1.45378e+07	1.59482e+07	1.6393e+07	1.91902e+07	1.89764e+07	1.91895e+07
M416T43	416.285	42.8822								2.79994e+07	3.13432e+07	2.92299e+07	4.28025e+07	4.10022e+07	4.53288e+07	1.56919e+08	1.59476e+08	1.53062e+08	8.41504e+07	9.11797e+07	8.41037e+07
M459T27	459.383	27.0614								3.2278e+06	3.99429e+06	1.34182e+07	3.62953e+06	3.98963e+06	4.4961e+06	1.37161e+07	3.2921e+06	4.2849e+06	6.13201e+06	6.23131e+06	8.2498e+06
M118T28	118.065	28.3706								4.74025e+07	4.65767e+07	5.20547e+07	4.40275e+07	4.78613e+07	4.23631e+07	4.3182e+07	4.13418e+07	4.1399e+07	4.35851e+07	4.33184e+07	4.35863e+07
M771T37	770.577	37.3447								1.20587e+08	1.06774e+08	1.06791e+08	1.13201e+08	1.22172e+08	1.14225e+08	7.92489e+07	1.1879e+08	1.1534e+08	1.14458e+08	1.14462e+08	1.13243e+08
M337T321	337.09	320.896								7.73231e+07	7.62483e+07	8.59181e+07	5.68466e+07	1.34102e+08	4.41752e+07	5.22768e+07	4.91204e+07	4.68384e+07	6.00075e+07	5.94561e+07	5.94659e+07
M504T69	504.338	68.5765								2.93597e+07	2.05243e+07	2.4265e+07	3.6543e+07	4.59017e+07	4.56885e+07	1.62619e+08	2.26743e+08	1.62769e+08	9.36318e+07	8.73138e+07	9.36944e+07
M310T55	310.31	54.904								1.3979e+07	1.22286e+07	1.24198e+07	8.68487e+06	1.17266e+07	1.26854e+07	1.13594e+07	1.72175e+07	4.86382e+07	2.47721e+07	2.47502e+07	3.09476e+07
M409T150	409.183	149.631								8.3252e+07	8.38317e+07	8.28446e+07	5.16294e+07	5.08126e+07	4.9007e+07	5.93961e+07	5.86753e+07	6.22529e+07	6.87712e+07	6.75315e+07	6.75334e+07
M247T230	247.079	230.322								6.67271e+07	6.07507e+07	5.31192e+07	3.64629e+07	2.73957e+07	2.54699e+07	1.30512e+07	1.23473e+07	1.28596e+07	3.99207e+07	3.56197e+07	3.56277e+07
M318T61	318.3	61.3408								1.74086e+08	1.8308e+08	1.76884e+08	1.8902e+08	2.01846e+08	2.02846e+08	1.58709e+08	1.65013e+08	1.57827e+08	2.03372e+08	2.03377e+08	2.05328e+08
M462T405	462.218	404.999								1.61733e+07	2.03508e+07	2.32674e+07	2.73528e+07	3.56532e+07	3.35706e+07	2.74193e+07	2.69071e+07	2.75481e+07	2.4844e+07	2.7268e+07	2.73174e+07
M195T28	195.117	27.6885								2.66697e+07	2.99381e+07	2.37095e+07	1.46973e+07	1.68273e+07	1.44083e+07	1.31301e+07	1.17734e+07	1.28999e+07	1.55886e+07	1.59317e+07	1.5593e+07
M377T27	377.262	27.0383								1.86366e+07	1.78848e+07	1.63189e+07	1.28206e+07	1.23823e+07	1.43802e+07	1.08535e+07	1.20139e+07	8.77759e+06	1.94141e+07	1.89721e+07	1.94393e+07
M325T32	325.222	32.2592								1.27474e+07	1.74817e+07	1.3435e+07	1.97613e+07	2.04109e+07	1.65093e+07	9.75981e+07	4.44938e+07	4.27372e+07	3.77837e+07	3.82557e+07	4.09624e+07
M497T81	497.311	80.9601								1.51928e+08	1.32571e+08	1.30436e+08	1.33001e+08	1.14271e+08	1.06784e+08	1.15415e+08	9.23522e+07	1.09213e+08	1.06785e+08	1.06785e+08	1.05665e+08
M579T30	578.522	30.2512								2.73413e+07	3.21763e+07	2.68625e+07	1.33634e+07	1.66674e+07	1.2909e+07	3.42976e+07	2.43243e+07	2.00537e+07	2.47424e+07	2.29089e+07	2.47578e+07
M407T24_1	407.294	24.4287								2.94531e+06	3.37333e+06	1.27323e+06	6.2628e+06	8.7308e+06	1.06891e+06	1.66119e+06	3.19461e+06	5.61374e+06	2.49309e+06	2.19199e+06	4.12495e+06
M263T247	263.074	246.705								6.1996e+07	6.5157e+07	5.49207e+07	2.17954e+07	2.12715e+07	2.25294e+07	1.22508e+07	1.37023e+07	1.25535e+07	3.17877e+07	2.95881e+07	2.95874e+07
M821T38	820.594	37.6109								3.37487e+07	7.90323e+07	3.415e+07	5.75122e+07	5.65033e+07	5.22892e+07	1.92599e+07	2.13745e+07	2.00406e+07	3.30304e+07	3.71656e+07	3.29875e+07
M99T102	98.9752	101.624								1.18458e+08	1.30214e+08	1.52182e+08	1.50982e+08	1.4219e+08	1.39314e+08	1.70658e+08	1.93566e+08	1.76588e+08	1.07293e+08	1.4847e+08	1.56278e+08
M291T234	291.105	234.242								2.17342e+07	1.09261e+07	1.33329e+07	5.8377e+06	3.66874e+06	2.72828e+06	1.08779e+07	1.14502e+07	1.09287e+07	7.97013e+06	4.76255e+06	4.75721e+06
M458T31_1	458.296	30.9543								2.33916e+07	9.19432e+06	9.05589e+06	1.43475e+07	1.31309e+07	1.54267e+07	3.6613e+07	2.06203e+07	3.69306e+07	2.03672e+07	2.00283e+07	2.00262e+07
M269T109_2	269.175	108.876								1.25773e+08	1.47179e+08	1.24625e+08	3.85771e+07	2.77792e+07	2.73519e+07	2.28148e+07	2.44743e+07	2.52941e+07	5.94408e+07	5.86877e+07	5.87382e+07
M374T70	374.363	69.8833								1.27744e+08	1.29269e+08	1.2275e+08	1.22266e+08	1.16161e+08	1.44434e+08	1.76649e+08	1.2861e+08	1.07466e+08	1.50668e+08	1.52792e+08	1.52793e+08
M677T192	677.372	192.359								3.45096e+07	3.28523e+07	3.0031e+07	3.53866e+07	3.62854e+07	3.65742e+07	1.53026e+07	1.37294e+07	1.50836e+07	3.2769e+07	2.90681e+07	2.98986e+07
M356T46	356.352	45.5502								1.03782e+08	9.25667e+07	1.04469e+08	1.08081e+08	1.17126e+08	1.3894e+08	9.54016e+07	9.31549e+07	9.67068e+07	1.75997e+08	1.75834e+08	1.5849e+08
M428T31	428.285	30.8932								1.04299e+07	8.45575e+06	8.04217e+06	1.54005e+07	2.18796e+07	1.46202e+07	3.32701e+07	3.3945e+07	3.24224e+07	2.0173e+07	2.0998e+07	2.09911e+07
M567T81	567.39	81.311								2.25471e+07	1.98318e+07	1.78754e+07	2.87744e+07	3.27023e+07	4.88783e+07	1.97494e+08	1.9443e+08	1.95585e+08	8.7119e+07	8.74863e+07	8.67975e+07
M366T139	366.026	139.263								4.31087e+06	5.52458e+06	1.7919e+07	5.47424e+07	6.02169e+07	5.74747e+07	6.77179e+07	5.59285e+07	4.35795e+07	4.46223e+07	5.82586e+07	5.94603e+07
M757T31	756.524	30.9857								2.44051e+07	2.0155e+07	2.30025e+07	1.90636e+07	1.82033e+07	2.2317e+07	6.56804e+07	5.97697e+07	6.01532e+07	3.53251e+07	3.47547e+07	3.51087e+07
M72T373	72.0809	373.138								3.66648e+07	3.64528e+07	4.5764e+07	4.6757e+07	3.58496e+07	5.37389e+07	3.60229e+07	2.52465e+07	4.1236e+07	4.54148e+07	4.2646e+07	4.29064e+07
M653T25	653.441	24.774								2.32174e+07	2.44381e+07	2.33996e+07	2.11636e+07	2.01259e+07	2.19634e+07	3.16529e+07	1.14838e+07	2.47078e+07	1.68067e+07	1.68053e+07	1.6419e+07
M228T28_1	228.196	27.6726								4.2317e+07	4.12605e+07	4.71233e+07	2.89837e+07	2.59369e+07	2.9654e+07	2.50013e+07	2.36842e+07	2.33015e+07	3.03158e+07	3.08938e+07	3.03065e+07
M780T30	779.521	30.4837								1.61013e+07	1.74417e+07	1.69663e+07	1.63481e+07	1.73892e+07	1.41388e+07	3.16797e+07	2.58546e+07	2.75365e+07	1.88245e+07	2.12909e+07	1.87956e+07
M367T31	367.283	30.9543								1.47109e+07	1.8084e+07	1.52398e+07	2.16504e+07	1.96363e+07	2.60613e+07	2.32214e+07	2.05886e+07	2.751e+07	1.79038e+07	1.75019e+07	1.82687e+07
M690T457_2	689.877	457.293								9.84326e+07	9.66672e+07	9.87548e+07	5.92763e+07	6.0508e+07	6.10114e+07	1.42523e+07	1.43162e+07	1.39141e+07	5.67475e+07	5.64049e+07	5.67519e+07
M654T71	654.453	71.1984								1.5192e+07	1.55076e+07	1.56997e+07	3.79001e+07	2.54965e+07	3.12699e+07	2.66287e+08	1.91244e+08	1.77716e+08	8.37408e+07	8.37877e+07	8.05477e+07
M618T84	618.424	84.3081								1.96062e+07	1.96156e+07	2.06987e+07	1.99932e+07	2.64984e+07	7.00363e+07	2.5419e+08	2.30937e+08	2.42917e+08	9.08233e+07	9.09599e+07	7.86243e+07
M402T67	402.394	66.6746								1.01202e+08	1.04104e+08	1.09294e+08	1.0057e+08	1.14029e+08	9.91679e+07	8.66711e+07	1.16771e+08	1.02303e+08	1.42125e+08	1.43992e+08	1.43977e+08
M308T28	308.295	27.7067								3.93282e+07	4.10791e+07	3.97885e+07	3.36643e+07	3.19586e+07	3.00637e+07	2.5324e+07	2.69404e+07	2.45062e+07	3.07381e+07	3.07485e+07	3.04257e+07
M839T53	838.572	52.7399								4.49085e+07	4.06729e+07	4.15978e+07	4.91795e+07	4.40851e+07	5.13978e+07	1.33381e+08	1.42818e+08	1.76221e+08	7.95641e+07	7.96531e+07	7.96529e+07
M203T116	203.179	115.611								1.38441e+08	1.40129e+08	1.95447e+08	1.4579e+08	1.44755e+08	1.5253e+08	1.13716e+08	1.01995e+08	1.00884e+08	1.48576e+08	1.29259e+08	1.4884e+08
M456T30	456.317	29.6547								5.1589e+06	5.76295e+06	4.23747e+06	7.69027e+06	9.29645e+06	8.75192e+06	2.50114e+07	2.40354e+07	2.86213e+07	1.45893e+07	1.48546e+07	1.4596e+07
M249T245	249.037	245.363								9.11137e+07	9.69264e+07	8.87741e+07	4.02957e+07	3.50921e+07	3.32148e+07	1.863e+07	1.67385e+07	1.74829e+07	4.58593e+07	4.60005e+07	4.33047e+07
M414T31_1	414.27	30.9515								9.42854e+06	2.40652e+06	6.50054e+06	1.14038e+07	1.31718e+07	1.17269e+07	2.46706e+07	2.56121e+07	2.41846e+07	1.39143e+07	1.50623e+07	1.39155e+07
M708T71	708.474	70.5992								1.65404e+07	1.91727e+07	2.15947e+07	3.527e+07	2.29047e+07	2.34573e+07	2.05776e+08	1.8412e+08	1.40583e+08	6.83218e+07	6.58358e+07	6.58168e+07
M514T30	514.359	30.2535								2.82749e+06	5.48502e+06	1.91292e+06	6.13195e+06	8.7024e+06	5.65832e+06	2.45058e+07	2.45551e+07	3.52061e+07	1.07969e+07	1.01205e+07	1.09997e+07
M757T135	756.554	135.465								7.49312e+07	5.71943e+07	4.78117e+07	1.12543e+07	1.20024e+07	1.61529e+07	1.99887e+07	1.92532e+07	2.02662e+07	2.29356e+07	2.29615e+07	2.24316e+07
M603T30_1	602.522	30.136								1.90754e+07	1.89904e+07	2.00595e+07	1.37043e+07	2.19633e+07	1.32848e+07	4.39972e+07	4.41975e+07	1.56643e+07	2.03564e+07	2.00789e+07	2.00834e+07
M904T24	903.561	23.7121								2.14618e+07	2.42089e+07	2.3747e+07	2.37468e+07	2.58645e+07	2.60808e+07	2.19714e+07	1.9445e+07	1.92484e+07	2.33858e+07	2.32879e+07	2.32411e+07
M462T106	462.306	105.986								8.55079e+07	1.13526e+08	1.25488e+08	1.37e+08	1.37386e+08	1.36182e+08	1.06403e+08	1.12842e+08	1.05483e+08	1.25977e+08	1.22546e+08	1.25984e+08
M214T29	214.18	28.9662								2.80594e+07	2.32097e+07	2.43714e+07	1.88846e+07	1.71937e+07	1.62943e+07	1.35894e+07	1.60556e+07	1.45146e+07	1.90385e+07	1.92812e+07	1.92767e+07
M503T38	503.372	37.9124								7.77694e+07	3.81445e+07	8.33169e+07	2.91255e+07	5.66781e+07	5.54053e+07	3.44169e+07	7.26401e+07	3.51265e+07	5.70197e+07	5.20748e+07	5.69458e+07
M799T36	798.604	36.3287								2.54498e+07	4.2428e+07	2.85342e+07	4.7821e+07	7.39714e+07	8.06397e+07	9.5398e+07	9.22647e+07	1.13001e+08	6.23042e+07	5.91291e+07	5.9191e+07
M248T24	248.059	24.3388								3.73868e+06	2.15084e+06	2.80261e+06	1.96644e+06	1.65389e+06	2.58077e+06	4.02887e+06	1.0507e+06	3.34586e+06	2.14913e+07	2.22252e+07	2.14994e+07
M435T30	435.313	30.3042								8.96368e+06	6.55678e+06	1.02913e+07	1.34877e+07	1.48791e+07	1.62813e+07	3.40635e+07	3.46119e+07	3.19208e+07	2.11711e+07	2.12448e+07	2.02932e+07
M84T359	84.0445	358.702								6.17951e+07	6.44563e+07	6.22547e+07	5.98728e+07	5.5079e+07	5.59325e+07	1.58545e+08	1.66387e+08	1.79423e+08	8.6139e+07	8.48676e+07	8.61293e+07
M500T170	500.249	170.403								6.77107e+07	6.52462e+07	5.95507e+07	4.84959e+07	4.73832e+07	4.6328e+07	2.97704e+07	2.92854e+07	3.07588e+07	4.86707e+07	4.74671e+07	4.83375e+07
M319T256	319.1	255.849								1.22447e+08	1.08373e+08	1.04226e+08	1.23904e+08	1.20701e+08	9.74129e+07	5.56918e+07	6.68871e+07	5.7394e+07	1.20841e+08	1.0411e+08	1.21519e+08
M476T26	476.364	26.4218								4.22622e+07	3.9977e+07	3.57158e+07	3.63564e+07	3.80678e+07	3.78879e+07	3.6044e+07	3.84681e+07	3.6598e+07	3.51846e+07	3.50349e+07	3.43895e+07
M595T25	594.581	25.0733								1.68612e+07	1.7168e+07	1.64769e+07	2.07334e+07	1.87462e+07	2.13365e+07	1.63005e+07	1.29554e+07	1.4317e+07	1.56038e+07	1.3785e+07	1.55806e+07
M618T132	617.513	132.164								1.24987e+08	7.16723e+07	6.53006e+07	2.72958e+07	2.70626e+07	2.5239e+07	4.22187e+07	4.63527e+07	1.52969e+08	3.22323e+07	3.22345e+07	3.12639e+07
M311T107	311.101	107.399								8.21383e+07	9.33609e+07	9.06252e+07	8.4422e+07	7.9241e+07	8.47835e+07	9.71433e+07	1.06949e+08	9.50831e+07	5.92409e+07	8.3891e+07	8.41529e+07
M142T206	142.035	206.063								6.89123e+07	1.06274e+08	1.25809e+08	2.18335e+08	2.13829e+08	3.26326e+08	1.55712e+08	2.42998e+08	2.66139e+08	1.45538e+08	1.4605e+08	1.57509e+08
M966T142_1	965.616	141.915								9.62798e+07	9.58796e+07	9.4867e+07	3.85286e+07	4.13985e+07	4.24096e+07	2.12569e+07	6.32323e+07	2.42837e+07	6.19027e+07	6.19054e+07	6.16304e+07
M72T335	72.0808	334.606								9.11422e+07	6.58809e+07	8.5122e+07	6.90194e+07	5.1985e+07	5.19506e+07	2.81735e+07	4.54374e+07	2.81625e+07	5.3352e+07	5.12256e+07	5.35279e+07
M502T169	502.265	168.9								7.30247e+07	7.05755e+07	6.83474e+07	6.06016e+07	6.11539e+07	6.02638e+07	4.37588e+07	4.48246e+07	4.45202e+07	6.11478e+07	5.96602e+07	6.04706e+07
M311T47	311.206	47.1679								2.62535e+07	2.71585e+07	2.65752e+07	3.18933e+07	3.45337e+07	3.213e+07	1.06473e+08	1.04709e+08	9.74935e+07	6.08969e+07	6.00228e+07	6.08593e+07
M825T40	824.553	40.2334								7.96479e+07	8.15033e+07	8.0306e+07	1.04779e+08	1.02523e+08	1.05096e+08	9.81784e+07	1.18369e+08	9.00121e+07	7.58472e+07	7.71525e+07	7.27905e+07
M322T330	322.119	330.164								5.41129e+06	4.29217e+06	3.89307e+07	3.21367e+06	2.93282e+06	2.28263e+06	1.84611e+06	1.63216e+06	1.13264e+07	1.13749e+07	1.62818e+07	9.72349e+06
M604T30	603.534	29.6561								2.15358e+07	1.7982e+07	2.87032e+06	6.72771e+06	1.37899e+07	6.23857e+06	1.21104e+07	2.1915e+07	1.48582e+07	1.60404e+07	1.50496e+07	1.63971e+07
M261T96	261.221	95.7601								1.39818e+08	1.34342e+08	762651	1.4135e+08	1.39015e+08	1.39482e+08	8.98291e+07	8.92838e+07	9.3203e+07	1.19305e+08	1.1741e+08	1.17413e+08
M165T226	165.051	226.077								1.35453e+08	1.50713e+08	1.5154e+08	1.80222e+08	2.00496e+08	1.69286e+08	1.57152e+08	1.49534e+08	1.54226e+08	1.37477e+08	1.51039e+08	1.41574e+08
M207T188	207.186	188.312								9.99658e+07	1.00106e+08	9.77415e+07	4.34732e+07	4.39399e+07	4.37791e+07	8.98161e+07	8.55512e+07	8.40404e+07	7.53801e+07	7.53797e+07	7.69317e+07
M442T30	442.301	30.2535								1.04496e+07	1.1796e+07	9.99541e+06	1.73931e+07	1.52249e+07	1.74925e+07	5.06851e+07	4.07363e+07	4.22691e+07	2.39014e+07	2.46106e+07	2.46145e+07
M614T38_1	613.542	37.5983								6.24919e+07	3.82321e+07	5.72999e+07	2.53954e+07	4.41027e+07	3.77946e+07	2.98869e+07	2.55875e+07	2.11777e+07	4.04744e+07	3.81953e+07	3.82031e+07
M352T27	352.321	27.2318								9.20152e+06	8.12855e+06	8.95945e+06	1.76196e+07	2.07039e+07	1.67747e+07	1.16443e+07	1.15127e+07	1.1589e+07	1.35918e+07	1.30006e+07	1.3624e+07
M461T24_2	461.363	24.4287								1.8542e+07	2.08596e+07	2.15044e+07	7.98847e+06	5.74119e+06	3.63162e+06	4.06742e+06	4.84128e+06	4.53004e+06	8.18692e+06	7.79656e+06	7.82041e+06
M72T270	72.0808	269.584								5.27895e+07	1.49912e+07	2.03512e+07	1.96023e+07	3.58055e+07	3.02897e+07	1.35661e+07	1.50731e+07	1.20932e+07	3.66554e+07	2.9546e+07	2.83325e+07
M165T206	165.051	206.357								8.34711e+07	1.02818e+08	1.55302e+08	7.3648e+08	1.70838e+08	7.58679e+08	2.58115e+08	3.37845e+08	3.11667e+08	1.53104e+08	1.70273e+08	1.70858e+08
M479T57	479.337	56.9583								1.28178e+07	1.29581e+07	1.01312e+07	2.03711e+07	2.55403e+07	2.46565e+07	1.67756e+08	1.2457e+08	1.45969e+08	6.11432e+07	6.18216e+07	5.96913e+07
M261T193	261.221	192.826								6.07472e+07	5.88442e+07	6.03862e+07	6.71168e+07	6.68195e+07	6.42821e+07	4.24475e+07	4.18996e+07	4.25645e+07	5.87591e+07	5.7879e+07	5.78298e+07
M337T25	337.287	24.6014								2.04204e+06	1.1265e+06	935347	773496	743268	1.70555e+06	7.74779e+06	804644	6.81345e+06	2.79697e+06	1.99781e+06	2.01629e+06
M219T140	219.101	139.913								1.09789e+08	1.06288e+08	1.87343e+08	6.13557e+07	6.07652e+07	7.68216e+07	2.88972e+07	3.72057e+07	3.88341e+07	6.54897e+07	6.54983e+07	7.07011e+07
M488T32_1	488.307	32.1518								3.79104e+07	2.84822e+06	1.6878e+06	4.78651e+06	6.13078e+06	4.80651e+06	1.24788e+07	1.76459e+07	8.6601e+06	8.03822e+06	7.86865e+06	8.0313e+06
M242T29	242.211	28.9978								1.50126e+07	1.49574e+07	1.47149e+07	1.2435e+07	1.01382e+07	1.27149e+07	1.06228e+07	1.0297e+07	1.15563e+07	1.25892e+07	1.31519e+07	1.25821e+07
M933T93	932.629	92.6066								5.96905e+07	1.35186e+07	1.28951e+07	4.41576e+07	8.49975e+07	2.08405e+07	4.72374e+07	6.22034e+07	3.09471e+07	8.43179e+07	7.85545e+07	8.0006e+07
M767T37	766.515	37.4188								1.70374e+07	1.71137e+07	9.76803e+06	1.84011e+07	3.06946e+07	2.92085e+07	1.6095e+08	1.56778e+08	1.52914e+08	7.82757e+07	7.82807e+07	7.86465e+07
M731T32	731.434	31.9779								2.64848e+07	2.78547e+07	3.06512e+07	9.30871e+06	1.0728e+07	9.73288e+06	8.25832e+06	8.24007e+06	6.0464e+06	1.36759e+07	1.36763e+07	1.39338e+07
M104T473	104.071	472.834								6.60616e+06	6.42011e+07	1.9457e+07	4.62771e+07	5.25394e+07	3.30019e+07	3.08248e+07	3.06911e+07	4.35501e+07	3.4329e+07	3.27246e+07	3.27766e+07
M519T24	519.139	23.7787								1.46752e+07	1.30464e+07	1.46723e+07	1.56867e+07	1.24911e+07	1.26312e+07	1.63692e+07	1.49781e+07	1.88432e+07	2.21059e+07	2.21084e+07	2.26664e+07
M853T32	852.59	31.6314								4.85178e+06	4.65314e+06	6.3189e+06	8.5682e+06	8.15518e+06	1.12969e+07	4.51701e+07	3.34133e+07	3.76739e+07	2.32375e+07	2.32737e+07	2.41556e+07
M472T65	472.33	64.7447								1.05707e+07	1.42823e+07	1.21688e+07	2.29833e+07	2.63946e+07	2.05766e+07	1.20535e+08	1.26745e+08	1.34164e+08	5.2265e+07	5.15467e+07	5.22624e+07
M563T29	563.388	28.999								2.95008e+07	2.6179e+07	2.77596e+07	2.35368e+07	2.30946e+07	3.02351e+07	3.94803e+07	2.50472e+07	7.21892e+07	3.01919e+07	3.17951e+07	3.01858e+07
M494T71	494.343	71.2205								1.43578e+07	1.79985e+07	1.30771e+07	1.97672e+07	2.08792e+07	3.19011e+07	1.48487e+08	1.59859e+08	1.38427e+08	7.24908e+07	7.24804e+07	7.48788e+07
M405T32	405.246	31.7047								4.02632e+06	3.16869e+06	2.33593e+06	5.60735e+06	7.95526e+06	1.73004e+07	7.94686e+06	8.12506e+06	8.23549e+06	6.64596e+06	6.65063e+06	6.85531e+06
M393T100	393.153	100.459								2.62814e+06	3.85269e+06	6.21773e+07	4.95267e+07	1.11007e+06	5.08607e+07	5.60077e+07	1.0679e+06	1.12183e+06	1.26031e+06	1.2577e+06	1.14627e+06
M691T32_2	691.439	32.2985								3.43972e+07	3.46096e+07	3.31474e+07	5.23377e+06	4.98219e+06	4.3801e+06	4.22173e+06	2.78506e+06	1.33173e+06	1.16993e+07	1.15523e+07	1.17026e+07
M410T125	410.187	124.518								8.69855e+07	5.88246e+07	5.6194e+07	2.26471e+07	2.32567e+07	3.42299e+07	2.46397e+07	2.74468e+07	1.7486e+07	2.49537e+07	2.19673e+07	2.18202e+07
M460T74	460.276	74.4892								2.07634e+07	2.32748e+07	2.89191e+07	1.10247e+07	1.80592e+07	1.19749e+07	5.99253e+07	6.03033e+07	2.52196e+06	2.83823e+07	2.8305e+07	2.22967e+07
M130T32	130.05	31.6455								5.06196e+07	5.65126e+07	5.20297e+07	3.46823e+07	3.46098e+07	3.38062e+07	3.60042e+07	3.20273e+07	3.52412e+07	3.92026e+07	3.96103e+07	3.96103e+07
M441T111	441.079	110.54								1.0699e+08	1.03507e+08	1.01215e+08	7.78859e+07	7.33471e+07	6.70244e+07	3.82154e+07	3.67769e+07	3.80691e+07	6.8263e+07	6.67796e+07	6.67678e+07
M589T90	589.403	90.0148								1.95104e+07	2.08505e+07	1.84388e+07	3.58679e+07	3.95386e+07	2.66856e+07	2.40487e+08	1.6387e+08	3.39933e+08	1.2425e+08	1.24338e+08	9.01653e+07
M77T101	77.3926	101.012								8.0228e+07	8.60556e+07	8.05574e+07	9.50619e+07	9.31877e+07	9.16967e+07	1.19807e+08	8.60533e+07	9.46311e+07	1.04074e+08	1.05733e+08	1.04096e+08
M429T168	429.21	168.119								8.50876e+07	1.09766e+08	1.13643e+08	5.69492e+07	5.37988e+07	5.08123e+07	4.85741e+07	3.77059e+07	3.83145e+07	6.80926e+07	6.66687e+07	6.68073e+07
M414T31_2	414.305	31.0267								1.10567e+07	1.14935e+07	5.52438e+06	9.36664e+06	1.47823e+07	1.71416e+07	2.2597e+07	2.57029e+07	2.16608e+07	2.26797e+07	2.21617e+07	2.26806e+07
M74T236	74.0965	235.56								6.32322e+07	6.9698e+07	6.55482e+07	7.75253e+07	7.56839e+07	7.84889e+07	5.94099e+07	6.10133e+07	6.29585e+07	8.8939e+07	8.75615e+07	8.89579e+07
M341T150	341.138	150.311								7.55916e+07	6.88384e+07	6.10371e+07	1.76488e+07	1.79852e+07	1.47699e+07	9.34536e+06	9.82976e+06	1.02582e+07	3.24611e+07	3.1028e+07	3.10639e+07
M641T40	640.939	40.4915								8.66187e+06	8.66816e+06	4.82482e+06	1.4382e+07	1.47379e+07	1.92088e+07	1.07361e+08	1.17559e+08	1.14217e+08	4.00446e+07	4.42644e+07	3.98687e+07
M767T66	766.516	66.0853								1.26083e+07	1.51304e+07	1.30543e+07	2.84025e+07	3.09864e+07	2.36574e+07	2.00037e+08	1.56453e+08	1.50467e+08	5.942e+07	6.02261e+07	6.02266e+07
M277T98	277.139	97.9479								6.41018e+07	4.07931e+07	3.73078e+07	2.58698e+07	4.03274e+07	2.63763e+07	1.30134e+08	1.15825e+08	1.00026e+08	9.10748e+07	6.12195e+07	9.13865e+07
M502T31	502.322	31.3157								7.61266e+06	8.3967e+06	5.54968e+06	1.13732e+07	1.39556e+07	1.41661e+07	1.81329e+07	1.79162e+07	3.73863e+07	1.28774e+07	1.68611e+07	1.28779e+07
M611T41	611.466	41.3101								5.20101e+07	8.28313e+07	5.26207e+07	3.68358e+07	5.48003e+07	5.94225e+07	4.46234e+07	4.48212e+07	2.96358e+07	3.82511e+07	3.82461e+07	3.79194e+07
M516T39	516.355	39.1326								1.4124e+07	1.36278e+07	1.31016e+07	1.72187e+07	1.52838e+07	1.52471e+07	1.1662e+08	7.2449e+07	1.15252e+08	5.70937e+07	5.54049e+07	5.39093e+07
M335T394	335.074	393.873								5.23839e+07	5.27923e+07	5.15995e+07	4.3771e+07	4.19969e+07	4.16914e+07	5.00453e+07	4.84373e+07	4.92796e+07	4.91139e+07	4.87858e+07	4.87571e+07
M275T27_2	275.273	27.0275								1.9204e+07	2.00159e+07	1.84064e+07	1.41603e+07	1.61379e+07	1.60522e+07	1.59931e+07	1.55042e+07	1.43042e+07	1.52501e+07	1.51629e+07	1.52497e+07
M305T235	305.121	234.712								3.2578e+07	2.77224e+07	2.6927e+07	3.17912e+07	2.60073e+07	2.36776e+07	1.42013e+07	1.7912e+07	1.51841e+07	3.05037e+07	2.60485e+07	2.84171e+07
M163T27	163.148	27.2318								3.38257e+07	3.74056e+07	4.34461e+07	3.13944e+07	2.86232e+07	3.2164e+07	3.16247e+07	2.64539e+07	3.73656e+07	3.48267e+07	3.48489e+07	3.40925e+07
M505T163	505.098	162.624								4.45889e+07	4.48281e+07	3.82619e+07	2.2381e+07	2.36922e+07	2.42482e+07	1.00772e+07	1.10337e+07	1.00233e+07	2.6921e+07	2.53708e+07	2.53605e+07
M419T28	419.294	27.7438								2.82271e+07	2.80009e+07	2.83773e+07	3.08749e+07	2.773e+07	3.13229e+07	1.71742e+07	1.90955e+07	1.80007e+07	2.36718e+07	2.33522e+07	2.33645e+07
M575T71_1	574.9	70.5459								9.56129e+06	1.28251e+07	8.57146e+06	2.73444e+07	2.03873e+07	2.20862e+07	1.50923e+08	1.33733e+08	1.19895e+08	6.48922e+07	6.21946e+07	6.21008e+07
M883T33	882.6	32.8226								5.46312e+06	5.29263e+06	6.3554e+06	1.26106e+07	1.28737e+07	1.09548e+07	5.90871e+07	5.55586e+07	5.42569e+07	3.11269e+07	3.11209e+07	3.05278e+07
M158T32	158.012	32.3105								3.00489e+07	3.14696e+07	3.99738e+07	2.78663e+07	4.25128e+07	4.60618e+07	3.01274e+07	3.15869e+07	3.11614e+07	2.27455e+07	3.52061e+07	3.51494e+07
M665T30	665.405	29.5838								1.77466e+07	1.66573e+07	1.52979e+07	1.5931e+07	1.71763e+07	1.96081e+07	1.37113e+07	1.48457e+07	1.40295e+07	1.80627e+07	1.80705e+07	1.85619e+07
M124T137_2	124.087	137.007								1.40617e+08	1.53754e+07	1.30689e+08	1.10907e+08	1.08007e+08	1.13966e+08	9.81317e+07	9.95277e+07	9.73721e+07	1.21124e+08	1.25147e+08	1.20913e+08
M791T27	790.546	27.0383								1.65504e+07	1.65829e+07	1.25608e+07	1.34213e+07	1.31928e+07	1.23118e+07	2.8035e+07	2.90736e+07	2.84761e+07	2.01167e+07	2.06473e+07	2.06457e+07
M655T26	655.276	25.7137								9.78696e+06	8.40953e+06	9.71912e+06	2.10405e+07	2.06889e+07	1.99547e+07	1.26543e+07	1.09611e+07	1.11501e+07	1.28105e+07	1.26734e+07	1.26717e+07
M118T230	118.068	230.347								3.44402e+06	508364	504792	584731	518022	527788	438200	5.4072e+07	314412	539189	532470	518018
M200T28_1	200.164	28.4118								2.04328e+07	1.8781e+07	1.965e+07	1.46968e+07	1.35401e+07	1.50433e+07	9.08035e+06	1.0215e+07	9.93224e+06	1.37605e+07	1.36332e+07	1.36327e+07
M243T30	243.211	29.5777								3.99037e+07	3.70021e+07	3.55963e+07	3.61188e+07	4.27476e+07	3.26622e+07	3.62194e+07	2.88713e+07	3.93566e+07	3.43097e+07	3.47367e+07	3.47479e+07
M135T27	135.117	27.0614								3.54214e+07	3.18499e+07	2.70353e+07	2.74765e+07	2.77432e+07	2.81916e+07	2.42162e+07	2.60889e+07	2.79867e+07	2.9162e+07	2.85766e+07	2.85736e+07
M676T78	676.466	77.7472								1.35333e+07	1.39879e+07	8.95196e+06	2.62036e+07	2.40755e+07	3.59226e+07	2.01239e+08	1.00364e+08	2.1576e+08	7.27047e+07	7.13267e+07	7.13576e+07
M390T148	390.071	148.28								5.33295e+07	8.14364e+07	1.21869e+08	3.19786e+07	3.22667e+07	3.34365e+07	2.18645e+07	4.10635e+07	3.16762e+07	3.43247e+07	4.67817e+07	4.68883e+07
M433T152_1	432.631	152.266								4.27588e+07	3.66636e+07	3.81459e+07	1.71334e+07	2.02488e+07	2.13215e+07	5.10912e+07	5.1105e+07	6.43792e+07	3.34246e+07	3.87237e+07	3.91519e+07
M627T27	627.44	27.0326								1.90054e+07	1.93225e+07	1.87579e+07	2.17366e+07	2.55098e+07	2.68007e+07	2.376e+07	2.24146e+07	2.21408e+07	2.22389e+07	1.84853e+07	2.22493e+07
M643T31	643.239	30.9543								1.28477e+07	1.30406e+07	1.07379e+07	2.56367e+07	2.64187e+07	2.13472e+07	1.81834e+07	2.06537e+07	2.17729e+07	1.7449e+07	1.77551e+07	1.74649e+07
M582T62_1	581.908	62.1788								8.68837e+06	8.35732e+06	7.99387e+06	1.79662e+07	1.69523e+07	1.73771e+07	1.08041e+08	1.0929e+08	1.08173e+08	5.3063e+07	5.30279e+07	5.55553e+07
M490T155	490.228	154.725								5.73426e+07	5.64464e+07	5.07759e+07	2.78302e+07	2.49699e+07	2.23834e+07	1.10564e+07	1.0858e+07	1.14247e+07	3.19289e+07	3.05452e+07	3.05497e+07
M940T130	939.547	129.666								3.63376e+07	4.00121e+07	3.95706e+07	5.51557e+06	5.86544e+06	5.16925e+06	1.13367e+06	1.10093e+06	1.11001e+06	9.09885e+06	9.09437e+06	8.67338e+06
M1012T141	1011.51	140.555								4.83946e+07	2.06703e+07	8.02744e+07	4.39346e+07	4.54742e+07	6.74448e+07	8.72509e+07	1.02171e+08	9.9644e+07	4.66993e+07	5.88119e+07	5.66682e+07
M553T65_1	552.887	64.6386								1.07241e+07	1.0062e+07	1.01127e+07	1.81313e+07	2.13357e+07	2.04498e+07	1.21718e+08	1.62734e+08	1.25224e+08	5.05138e+07	5.03395e+07	5.05124e+07
M262T101	262.253	101.093								7.36538e+07	8.15898e+07	7.70247e+07	8.83014e+07	1.09057e+08	7.86247e+07	8.72822e+07	8.88918e+07	8.79231e+07	9.21293e+07	9.3988e+07	9.21238e+07
M124T153	124.087	152.924								1.75998e+08	1.54888e+08	1.08119e+08	1.66799e+08	1.03564e+08	1.20477e+08	2.67789e+08	2.15459e+08	1.77859e+08	1.16761e+08	1.34652e+08	1.36014e+08
M369T33	369.248	32.9543								1.25739e+07	1.5898e+07	1.65243e+07	2.18397e+07	1.96341e+07	1.97108e+07	6.39364e+07	6.67567e+07	6.64009e+07	3.89089e+07	3.86213e+07	3.86924e+07
M160T148	160.045	148.314								1.22814e+08	1.05763e+08	3.39676e+08	1.57225e+08	1.74242e+08	1.55841e+08	8.65154e+07	1.13543e+08	1.27901e+08	1.45768e+08	1.64794e+08	1.55979e+08
M311T32	311.203	32.1917								3.6898e+07	4.18051e+07	3.33772e+07	3.48352e+07	4.00901e+07	2.58515e+07	1.07426e+08	1.35102e+08	1.2518e+08	4.79533e+07	5.99273e+07	5.98705e+07
M655T71_1	654.955	71.1718								8.60085e+06	9.61206e+06	4.95431e+06	1.52346e+07	1.59525e+07	1.85786e+07	1.39057e+08	1.37103e+08	1.29802e+08	5.5734e+07	5.70032e+07	5.69978e+07
M682T31	682.469	30.8352								4.9316e+06	6.4973e+06	5.7473e+06	3.79366e+06	4.16926e+06	3.979e+06	2.75316e+07	2.67091e+07	1.88239e+07	1.15165e+07	1.15179e+07	1.10802e+07
M516T78	516.356	77.7799								1.19067e+07	1.30452e+07	1.45258e+07	2.48477e+07	3.361e+07	1.86811e+07	2.04174e+08	1.53405e+08	1.57314e+08	7.79162e+07	7.56653e+07	7.55228e+07
M149T27_1	149.096	27.0538								1.63591e+07	1.46896e+07	1.65925e+07	1.48947e+07	1.73231e+07	1.65703e+07	1.13709e+07	1.37296e+07	9.3186e+06	1.74656e+07	1.76161e+07	1.64631e+07
M613T91	613.483	91.2807								9.8118e+07	1.00847e+08	1.04615e+08	8.21907e+07	7.53562e+07	5.89896e+07	7.43652e+07	1.2872e+08	8.91204e+07	1.04958e+08	1.14385e+08	1.04775e+08
M392T31	392.295	30.9543								1.29138e+07	9.39854e+06	1.09878e+07	1.2229e+07	1.2722e+07	1.25948e+07	1.26861e+07	1.24938e+07	1.28808e+07	1.16967e+07	1.1092e+07	1.10964e+07
M183T148	183.062	148.28								1.47905e+08	8.00628e+07	1.45794e+08	1.89768e+08	1.85083e+08	1.85581e+08	8.07308e+07	1.16576e+08	1.59776e+08	1.04513e+08	1.82514e+08	1.83682e+08
M675T32_2	675.456	31.9296								9.79027e+06	644825	9.79027e+06	6.33841e+06	3.56626e+06	6.00344e+06	2.04082e+07	2.95409e+07	1.88944e+07	1.06416e+07	1.0975e+07	1.06403e+07
M587T26	587.436	26.4118								1.77373e+07	2.09909e+07	1.92051e+07	9.25189e+06	8.05501e+06	7.76571e+06	8.36546e+06	9.81271e+06	9.28991e+06	8.2249e+06	8.22591e+06	8.49974e+06
M977T146	976.547	145.671								1.97182e+08	7.31492e+07	7.26866e+07	6.04158e+07	6.5066e+07	7.12726e+07	3.79697e+07	3.7073e+07	3.65868e+07	6.45363e+07	6.71562e+07	6.22222e+07
M697T98	697.341	97.7903								9.16781e+07	1.54732e+08	9.49401e+07	3.36972e+07	3.78964e+07	3.33394e+07	2.41807e+07	3.42419e+07	2.48623e+07	5.25675e+07	5.25343e+07	5.62423e+07
M563T155	563.21	155.466								6.99698e+07	6.88365e+07	6.50033e+07	4.58467e+07	4.58204e+07	4.29284e+07	2.26059e+07	2.06723e+07	2.18714e+07	4.66897e+07	4.48953e+07	4.63418e+07
M393T26	393.282	26.0619								2.35483e+07	2.54145e+07	2.25114e+07	1.72291e+07	1.70629e+07	2.02898e+07	2.95192e+07	2.72225e+07	2.98341e+07	2.426e+07	2.09284e+07	2.42602e+07
M621T142	620.533	141.637								4.9125e+07	5.17217e+07	4.1891e+07	5.24178e+07	3.86321e+07	3.57893e+07	5.88453e+07	3.85019e+07	5.93792e+07	5.82311e+07	5.53452e+07	5.53479e+07
M98T99	98.06	98.5184								1.83169e+07	3.0208e+07	1.69673e+07	1.35289e+07	9.24693e+06	1.27365e+07	8.9242e+07	8.17313e+07	7.64702e+07	3.70861e+07	3.55657e+07	3.56461e+07
M549T27	549.409	27.0383								4.13496e+07	3.37329e+07	3.89323e+07	3.58541e+07	3.43284e+07	3.88225e+07	3.01076e+07	3.2642e+07	3.0825e+07	3.18159e+07	3.13514e+07	3.13418e+07
M336T27	336.326	27.2318								1.3692e+07	1.64507e+07	1.50673e+07	1.78025e+07	2.09996e+07	1.87728e+07	1.72954e+07	1.4462e+07	1.5991e+07	1.78089e+07	1.77129e+07	1.77128e+07
M381T366	381.079	365.919								9.32475e+06	4.66253e+07	3.37279e+07	2.55472e+07	5.97796e+06	6.47739e+06	6.8182e+07	6.9236e+07	8.28569e+06	5.08519e+07	5.08526e+07	5.02547e+07
M601T48	601.423	47.8456								1.27693e+08	1.26832e+08	5.01302e+07	1.26359e+08	7.5446e+07	1.25207e+08	9.0586e+07	3.52135e+07	7.08098e+07	8.00796e+07	8.04844e+07	6.57102e+07
M297T55	297.191	54.6033								2.13778e+07	3.21171e+07	3.51775e+07	3.94083e+07	2.36938e+07	3.82098e+07	9.27372e+07	9.34796e+07	9.26555e+07	5.48615e+07	5.31535e+07	5.31601e+07
M74T24_1	73.7168	23.7377								1.32798e+07	1.30233e+07	1.42842e+07	1.09827e+07	1.14589e+07	1.21993e+07	1.33019e+07	1.37818e+07	1.21324e+07	1.44073e+07	1.41204e+07	1.44132e+07
M640T94	640.437	93.8577								1.84377e+07	1.64157e+07	8.66509e+06	1.28958e+07	3.33966e+07	3.06978e+07	1.95212e+08	2.02014e+08	2.60408e+08	9.51931e+07	9.50786e+07	1.03257e+08
M350T152	350.031	152.166								7.06236e+06	1.00442e+07	1.53764e+07	6.32063e+07	6.39057e+07	6.32119e+07	1.56003e+08	1.55172e+08	1.6423e+08	4.37036e+07	5.35109e+07	5.34756e+07
M106T144_2	106.179	143.807								8.91947e+07	9.19607e+07	6.89725e+07	6.59435e+07	6.25918e+07	6.1651e+07	4.02985e+07	4.08489e+07	4.05202e+07	7.75192e+07	7.55927e+07	7.55798e+07
M247T218	247.167	218.387								3.55411e+08	1.79584e+08	1.96854e+08	1.69226e+08	2.59306e+08	1.49105e+08	2.0626e+08	1.4455e+08	2.17603e+08	1.48742e+08	1.49537e+08	1.4151e+08
M142T183	142.035	182.695								5.51304e+07	8.44493e+07	8.81489e+07	8.48653e+07	7.77359e+07	8.71801e+07	8.20206e+07	7.54984e+07	7.50845e+07	7.68569e+07	9.36861e+07	8.1912e+07
M888T155	888.485	155.147								4.34927e+06	4.61533e+06	3.06283e+06	373144	2.04005e+07	676610	2.65925e+07	2.28267e+07	2.2951e+07	4.66796e+07	4.13528e+07	4.1473e+07
M543T422_1	543.078	421.939								4.23756e+07	4.06474e+07	246834	1.27861e+06	1.31814e+06	1.15065e+06	3.0986e+06	3.46631e+06	4.47698e+06	1.68218e+06	1.5169e+06	1.69232e+06
M321T252_2	321.091	251.94								5.27805e+07	6.43222e+07	5.69612e+07	4.08075e+07	4.12278e+07	3.59715e+07	2.18607e+07	2.83202e+07	2.66802e+07	4.41486e+07	3.72977e+07	4.48302e+07
M333T144	333.242	143.809								7.59224e+07	1.24201e+08	7.22518e+07	6.10804e+07	6.30778e+07	5.89801e+07	4.57761e+07	4.06156e+07	5.65204e+07	7.79543e+07	7.49331e+07	7.80399e+07
M713T33	713.487	32.8255								1.39557e+06	2.11889e+06	2.27114e+06	6.32587e+06	7.51553e+06	4.85559e+06	1.6691e+08	3.48402e+07	3.41989e+07	3.4511e+07	4.67211e+07	3.71176e+07
M243T81	243.211	80.964								1.01596e+08	1.05475e+08	1.23348e+08	1.17457e+08	1.08038e+08	8.58219e+07	8.58661e+07	7.8882e+07	7.55211e+07	8.36269e+07	8.27956e+07	8.36381e+07
M358T62	358.244	62.1788								2.91388e+07	2.81579e+07	2.89871e+07	2.54477e+07	2.39935e+07	4.11425e+07	1.13511e+08	1.00922e+08	9.08591e+07	4.92485e+07	5.10001e+07	4.92595e+07
M532T96	532.348	95.7696								1.21574e+08	1.15846e+08	1.17055e+08	1.22108e+08	1.23213e+08	1.25497e+08	7.20707e+07	7.40781e+07	7.42987e+07	9.91849e+07	9.81537e+07	9.81639e+07
M611T32_2	611.42	32.2199								3.34908e+06	4.24159e+06	3.043e+06	6.42716e+06	8.51484e+06	8.79952e+06	3.84081e+07	3.75047e+07	4.12499e+07	2.41655e+07	2.4495e+07	2.41624e+07
M611T44	611.416	44.3466								8.10555e+06	8.64343e+06	8.29364e+06	1.73547e+07	2.96235e+07	1.5253e+07	9.23419e+07	9.92558e+07	1.42514e+08	5.17252e+07	5.15634e+07	5.53013e+07
M661T63	661.462	62.7156								7.10729e+06	9.04737e+06	7.77928e+06	1.66576e+07	1.93569e+07	2.36988e+07	1.22163e+08	1.21342e+08	1.28648e+08	5.25002e+07	5.24947e+07	4.99748e+07
M241T358	241.155	358.138								7.41925e+07	7.59756e+07	7.46621e+07	7.72472e+07	7.85127e+07	7.99528e+07	7.31342e+07	7.38656e+07	7.20638e+07	7.63531e+07	7.6291e+07	7.63612e+07
M574T63	574.491	63.3316								1.16033e+08	1.17535e+08	1.27245e+08	1.19501e+08	5.13074e+07	4.59011e+07	9.85143e+07	1.44396e+08	7.5705e+07	1.31383e+08	1.24827e+08	1.22715e+08
M620T36	619.526	36.3265								2.34276e+07	3.90327e+07	3.9461e+07	7.04319e+07	6.89316e+07	3.70839e+07	1.12435e+08	7.4774e+07	6.30534e+07	6.48235e+07	6.49222e+07	5.86967e+07
M284T92	284.11	91.7394								4.40421e+07	4.44765e+07	4.64599e+07	4.37389e+07	4.54615e+07	3.19626e+07	1.1603e+08	7.2609e+07	6.63944e+07	5.71349e+07	6.10848e+07	5.71011e+07
M953T78	952.599	78.3936								6.32403e+07	1.49537e+08	1.351e+08	2.26082e+08	2.40925e+08	1.33291e+08	2.52544e+08	2.80208e+08	2.71553e+08	2.21791e+08	2.14542e+08	2.21838e+08
M318T157	318.3	156.687								4.43964e+07	4.52496e+07	4.72661e+07	4.59869e+07	4.64934e+07	4.57878e+07	4.48535e+07	5.28196e+07	4.64108e+07	4.86851e+07	4.88764e+07	4.84059e+07
M626T74_1	625.934	73.8417								1.11119e+07	7.05719e+06	9.50138e+06	2.1556e+07	2.17469e+07	2.38863e+07	1.39929e+08	1.36826e+08	1.34257e+08	5.96891e+07	5.96979e+07	6.15168e+07
M72T310	72.0809	309.985								1.28991e+08	1.14697e+08	1.05436e+08	2.61779e+07	5.58099e+07	1.06056e+08	8.35193e+07	9.02342e+07	2.99749e+07	6.85749e+07	7.40023e+07	7.40743e+07
M750T37	750.015	36.5451								4.29286e+06	3.33122e+06	2.66085e+06	1.07505e+07	7.79314e+06	4.58862e+06	9.10188e+07	4.32618e+07	9.35971e+07	3.27552e+07	2.37318e+07	3.25505e+07
M509T30	509.362	29.5777								2.50149e+07	2.97059e+07	2.88408e+07	9.72151e+06	1.40386e+07	9.11348e+06	2.51282e+07	1.91891e+07	2.58931e+07	1.84317e+07	1.84398e+07	1.66e+07
M157T117	156.984	117.316								3.83738e+07	1.28351e+08	1.1542e+08	1.76613e+08	1.825e+08	1.96018e+08	2.40231e+08	2.44187e+08	2.21645e+08	1.31714e+08	1.79477e+08	1.79613e+08
M305T289	305.084	289.038								3.25668e+07	5.95132e+07	6.81608e+07	2.27195e+07	2.5068e+07	2.14693e+07	2.59818e+07	2.40115e+07	2.59732e+07	2.31431e+07	2.44555e+07	2.42068e+07
M597T29	597.428	28.7158								1.38184e+07	7.02222e+06	6.35662e+06	1.65472e+07	1.77434e+07	2.35866e+07	1.43221e+07	2.19891e+07	5.14829e+06	2.35477e+07	2.71179e+07	2.68169e+07
M613T26_2	613.265	26.3737								1.45462e+07	1.26014e+07	1.579e+07	1.13929e+07	1.07483e+07	1.10265e+07	7.71277e+06	8.13128e+06	7.89291e+06	1.08885e+07	1.0713e+07	1.07153e+07
M825T63	824.557	62.8038								2.04627e+07	2.22948e+07	2.45377e+07	2.23827e+07	2.28334e+07	2.3049e+07	1.44592e+08	1.32905e+08	1.14195e+08	5.08536e+07	5.08692e+07	5.24073e+07
M569T27	569.203	27.0538								1.1812e+07	1.36938e+07	1.20082e+07	1.3232e+07	1.4276e+07	1.35807e+07	2.8435e+07	2.54675e+07	2.53267e+07	1.9701e+07	1.9704e+07	1.905e+07
M315T346	314.787	345.699								1.21156e+08	1.21182e+08	1.18965e+08	9.35746e+07	9.34369e+07	9.43628e+07	5.9722e+07	5.80117e+07	6.32776e+07	9.6415e+07	9.55149e+07	9.58034e+07
M606T45	606.406	44.8112								6.28323e+07	7.47185e+07	5.06131e+07	3.53824e+07	3.24954e+07	2.86472e+07	1.58666e+08	1.87165e+08	2.49543e+08	6.17963e+07	9.40961e+07	9.52661e+07
M735T32_2	735.01	32.3105								2.70384e+06	2.25794e+06	2.9354e+06	7.38875e+06	5.36695e+06	5.01762e+06	4.23572e+07	4.4716e+07	4.15865e+07	1.81435e+07	1.81436e+07	1.82102e+07
M241T287	241.155	287.076								6.33559e+07	6.18481e+07	5.46085e+07	4.83669e+07	4.69068e+07	4.44017e+07	4.01887e+07	3.90976e+07	3.97161e+07	4.68074e+07	4.5557e+07	4.68316e+07
M953T93	952.599	93.3033								9.98492e+07	3.17107e+08	2.83313e+08	7.42601e+07	3.64273e+08	1.16148e+08	2.09702e+08	4.0929e+08	1.21438e+08	4.07046e+08	3.66836e+08	4.07245e+08
M233T261	233.079	261.106								8.75594e+07	1.53267e+08	8.22223e+07	9.2232e+07	9.80382e+07	9.63537e+07	5.46631e+07	5.43548e+07	5.52214e+07	1.04495e+08	1.06326e+08	1.04495e+08
M597T78	596.913	77.7389								1.15767e+07	1.22613e+07	1.38392e+07	1.46387e+07	2.4482e+07	2.36329e+07	1.49814e+08	1.55989e+08	2.03221e+08	6.79943e+07	6.79922e+07	6.664e+07
M798T57	797.518	57.3762								1.52874e+08	1.59785e+08	1.55425e+08	1.65462e+08	1.62203e+08	1.53049e+08	1.59049e+08	1.37704e+08	1.46244e+08	1.32404e+08	1.00997e+08	1.32477e+08
M940T119	939.548	118.794								2.22196e+07	2.04928e+07	1.02716e+07	2.6588e+07	2.66086e+07	2.62824e+07	3.64919e+07	3.61574e+07	3.44899e+07	2.61437e+07	2.5817e+07	2.61483e+07
M105T181	105.07	180.77								5.36755e+07	5.25844e+07	5.2398e+07	2.35714e+07	2.41929e+07	2.36551e+07	3.36168e+07	3.37064e+07	3.47166e+07	3.78598e+07	3.77373e+07	3.78608e+07
M397T50	397.164	50.4186								1.05821e+08	9.3833e+07	1.12108e+08	1.13475e+08	1.0668e+08	1.05335e+08	5.18773e+07	5.67953e+07	5.51824e+07	9.09257e+07	9.09106e+07	9.5899e+07
M753T78	752.503	78.3978								3.8195e+07	3.96664e+07	3.82195e+07	5.25386e+07	4.93151e+07	5.12338e+07	1.10304e+08	1.23158e+08	9.1286e+07	6.65163e+07	7.37331e+07	6.61477e+07
M753T64	752.506	64.0463								7.65209e+07	7.40807e+07	7.47022e+07	1.22815e+08	1.18829e+08	1.00306e+08	6.74095e+07	1.67817e+08	4.91412e+07	7.13397e+07	8.05423e+07	7.01768e+07
M358T152	358.098	152.266								6.95848e+07	5.82267e+07	9.32721e+07	6.9931e+07	5.5009e+07	7.03995e+07	5.85454e+07	6.31844e+07	5.74082e+07	5.09756e+07	5.75369e+07	5.79122e+07
M611T96	611.416	96.4727								1.38844e+07	1.40537e+07	1.41282e+07	2.5897e+07	1.42579e+07	2.58707e+07	2.23112e+08	1.43138e+08	1.49976e+08	8.57216e+07	8.23114e+07	8.5989e+07
M116T140	115.957	139.956								5.24215e+07	5.24215e+07	1.23151e+06	6.35062e+07	5.34289e+07	4.02359e+07	7.89758e+07	7.72617e+07	9.67369e+07	3.60553e+07	5.14239e+07	5.01989e+07
M538T86	538.369	85.5248								1.00446e+07	1.26268e+07	9.96181e+06	2.09413e+07	2.28209e+07	2.05576e+07	1.93273e+08	1.29468e+08	1.93344e+08	7.03498e+07	6.70289e+07	6.72741e+07
M692T72	692.385	72.3752								1.30656e+08	1.30868e+08	1.27413e+08	1.46982e+07	2.53529e+07	4.02443e+07	1.25282e+07	2.50831e+07	1.94191e+07	4.8956e+07	5.97897e+07	4.89427e+07
M872T155_1	871.501	154.824								5.35775e+07	5.19685e+07	4.78196e+07	1.44004e+07	9.63616e+06	9.36671e+06	1.09052e+07	9.7858e+06	1.07134e+07	2.4441e+07	2.26172e+07	2.26375e+07
M383T31	383.278	31.0062								1.90472e+07	2.22107e+07	2.28794e+07	9.49416e+06	1.2673e+07	1.17664e+07	3.42047e+07	3.33172e+07	3.25272e+07	1.11526e+07	1.04429e+07	1.11399e+07
M383T30	383.262	30.2196								1.42455e+07	1.36708e+07	1.33537e+07	2.41807e+07	1.89349e+07	1.63151e+07	3.24008e+07	5.94535e+07	3.2873e+07	2.62631e+07	2.83642e+07	2.60791e+07
M135T116	135.117	116.007								1.26828e+08	1.27236e+08	9.63491e+07	1.03957e+08	1.03759e+08	9.95099e+07	8.84439e+07	8.28724e+07	5.59137e+07	1.04967e+08	1.04121e+08	1.04071e+08
M531T59	530.874	59.4781								6.79942e+06	9.11585e+06	7.01663e+06	1.53131e+07	1.78877e+07	1.44516e+07	9.46791e+07	1.19855e+08	9.69735e+07	4.67022e+07	4.66755e+07	4.76277e+07
M304T119_2	304.3	118.883								6.89315e+06	6.24009e+06	6.07107e+06	2.15138e+07	2.31216e+07	2.07211e+07	3.08683e+07	2.83653e+07	2.99101e+07	1.72898e+07	1.72899e+07	1.75164e+07
M897T32	896.616	31.7047								4.82624e+06	4.67517e+06	4.45983e+06	9.8338e+06	1.05008e+07	8.34604e+06	3.42275e+07	3.54448e+07	3.13045e+07	2.12789e+07	2.12869e+07	2.01761e+07
M691T97	691.472	96.5544								1.62771e+07	1.96047e+07	1.86289e+07	3.99039e+07	4.19873e+07	4.20981e+07	1.03137e+08	2.90356e+08	1.09875e+08	1.0755e+08	9.90326e+07	1.07628e+08
M221T150	221.033	150.302								9.61728e+07	9.44287e+07	1.20648e+08	1.05564e+08	8.20005e+07	8.9863e+07	9.19722e+07	8.6173e+07	8.61427e+07	6.87617e+07	9.62322e+07	9.61618e+07
M529T155_2	529.389	154.747								8.21998e+07	6.89269e+07	6.23676e+07	1.6624e+07	2.05279e+07	1.9867e+07	1.72822e+07	1.57636e+07	2.55823e+07	3.37585e+07	3.25764e+07	3.2567e+07
M705T73	705.488	73.3213								6.42549e+06	4.62952e+06	9.26008e+06	1.78635e+07	2.27365e+07	1.85786e+07	1.18618e+08	1.4447e+08	1.32269e+08	4.706e+07	4.10493e+07	4.73263e+07
M365T338	365.105	337.827								3.99452e+07	3.98181e+07	4.17326e+07	1.74589e+07	1.6159e+07	1.42723e+07	4.18911e+07	4.02881e+07	3.68623e+07	3.3026e+07	3.34e+07	3.04556e+07
M158T279	158.012	278.997								6.77261e+07	5.99138e+07	5.85459e+07	1.061e+08	9.25147e+07	3.91967e+06	6.85381e+06	1.00457e+08	9.29402e+07	7.17446e+07	8.60279e+07	8.59083e+07
M116T118	115.957	117.546								2.71849e+07	1.93497e+07	2.02445e+08	1.8195e+08	1.85986e+08	1.63232e+08	1.59289e+08	1.41437e+08	1.49083e+08	1.19885e+08	1.76061e+08	1.67284e+08
M708T41	708.472	40.8913								4.15198e+07	4.12554e+07	4.28212e+07	2.6272e+07	3.83069e+07	3.72839e+07	1.35094e+08	7.63176e+07	8.4067e+07	9.19026e+07	8.85537e+07	8.82132e+07
M524T68_1	523.866	67.9543								8.8823e+06	1.0527e+07	8.84626e+06	1.86006e+07	1.74437e+07	1.70778e+07	1.04859e+08	1.0595e+08	1.01176e+08	4.95892e+07	4.94509e+07	5.33724e+07
M883T381_1	882.683	381.021								3.08935e+07	3.04322e+07	2.76156e+07	8.59386e+07	9.10131e+07	7.05617e+07	1.61627e+08	1.58758e+08	1.64449e+08	8.67097e+07	8.8354e+07	8.83395e+07
M463T78	463.305	78.3892								1.28682e+08	1.25347e+08	1.26946e+08	4.798e+07	4.77409e+07	4.16898e+07	4.73624e+07	5.26551e+07	4.41556e+07	7.35915e+07	7.43212e+07	7.43263e+07
M613T26_1	612.592	26.4118								1.03248e+07	1.12776e+07	8.30234e+06	1.33246e+07	1.5126e+07	1.36614e+07	7.45903e+06	9.45373e+06	1.06085e+07	1.37574e+07	1.37655e+07	1.30594e+07
M745T406	745.372	406.315								3.96197e+07	3.73109e+07	3.5084e+07	2.96774e+07	2.8512e+07	2.91366e+07	1.62837e+07	1.49854e+07	1.51497e+07	2.87795e+07	2.88365e+07	2.81007e+07
M367T27	367.263	26.7804								8.71967e+06	8.40754e+06	6.96434e+06	1.30042e+07	1.02133e+07	9.28716e+06	1.01983e+07	9.78528e+06	1.12938e+07	1.05824e+07	1.04584e+07	1.06076e+07
M124T151	124.024	150.555								1.03713e+08	2.91557e+08	2.98506e+08	2.03052e+08	1.46477e+08	2.17836e+08	1.75149e+08	1.91691e+08	1.91666e+08	1.15355e+08	1.76841e+08	1.65413e+08
M104T312	104.071	312.067								8.66049e+07	9.09591e+07	9.59858e+07	6.98557e+07	1.30952e+08	8.91184e+07	1.17613e+08	6.1087e+07	6.02956e+07	7.06978e+07	6.6464e+07	7.0683e+07
M427T153	427.193	152.809								2.231e+07	2.3912e+07	1.03976e+08	7.07457e+07	5.73278e+07	9.54409e+06	9.95259e+06	9.22678e+06	9.3963e+06	3.24998e+07	5.26071e+07	5.27026e+07
M568T38	567.891	38.2852								7.3986e+06	3.57515e+06	7.19139e+06	1.94692e+07	9.69003e+06	1.6213e+07	4.99148e+07	1.01454e+08	9.78977e+07	3.29377e+07	3.29386e+07	3.55006e+07
M355T52	355.233	52.4049								1.63229e+07	1.95336e+07	1.91926e+07	2.36291e+07	2.34383e+07	2.68387e+07	8.97283e+07	9.30368e+07	9.10601e+07	5.04946e+07	5.04956e+07	4.96758e+07
M964T142	963.677	141.892								5.80261e+07	5.8698e+07	3.55141e+07	4.0394e+07	5.16478e+07	4.01577e+07	6.06696e+07	6.23647e+07	4.16339e+07	6.02902e+07	5.76227e+07	6.02824e+07
M335T95_2	335.258	95.1836								1.06223e+08	1.06238e+08	8.71463e+07	8.24016e+07	8.34839e+07	8.01706e+07	8.04409e+07	8.63861e+07	7.45325e+07	8.81487e+07	8.69553e+07	8.6964e+07
M650T76	650.432	76.1397								2.69169e+07	2.72539e+07	1.57473e+07	2.90097e+07	2.01623e+07	2.53206e+07	1.73012e+08	1.40065e+08	1.21488e+08	6.94304e+07	7.85921e+07	7.83958e+07
M548T75	548.364	75.136								1.72918e+07	1.81759e+07	1.50284e+07	2.08215e+07	2.65499e+07	2.72342e+07	1.5446e+08	1.21036e+08	1.516e+08	4.96659e+07	5.0609e+07	5.04689e+07
M546T74_1	545.879	73.8362								9.36292e+06	9.82773e+06	9.14961e+06	2.05169e+07	1.96414e+07	2.83426e+07	1.18731e+08	1.24257e+08	1.28405e+08	5.67115e+07	5.66682e+07	5.47332e+07
M246T69	246.243	68.5915								8.22631e+07	8.80205e+07	1.02394e+08	7.31358e+07	9.22004e+07	9.90532e+07	8.38104e+07	6.94663e+07	8.85093e+07	8.92446e+07	9.00975e+07	9.25474e+07
M369T45	369.248	45.2104								1.56727e+07	1.46348e+07	1.73951e+07	2.01816e+07	1.92677e+07	2.33168e+07	7.813e+07	7.77172e+07	7.12567e+07	3.86872e+07	3.9095e+07	3.90935e+07
M146T31	146.117	30.9186								1.03511e+07	1.30697e+07	1.00579e+07	1.35123e+07	1.6318e+07	1.5491e+07	1.03878e+07	1.34251e+07	1.08063e+07	1.08804e+07	1.16705e+07	1.1681e+07
M783T24	782.646	23.7518								1.72151e+07	1.78664e+07	1.53035e+07	1.26591e+07	1.35937e+07	1.25491e+07	1.8119e+07	1.63016e+07	1.8386e+07	1.39671e+07	1.34975e+07	1.34963e+07
M676T71	676.39	71.2425								7.1822e+07	7.86045e+07	1.06449e+08	1.64663e+07	1.66916e+07	1.79359e+07	1.36082e+07	1.76505e+07	1.35302e+07	5.41088e+07	4.87556e+07	4.93148e+07
M259T33	259.206	33.3336								2.60878e+07	3.05007e+07	2.42921e+07	2.34198e+07	2.34605e+07	2.32197e+07	2.18709e+07	5.85367e+07	5.60585e+07	2.33649e+07	2.36789e+07	2.32419e+07
M883T381_2	882.884	380.941								2.6436e+07	2.57544e+07	2.40254e+07	7.35264e+07	7.0391e+07	7.89876e+07	1.37726e+08	1.37666e+08	1.39856e+08	7.56272e+07	6.75475e+07	7.54545e+07
M420T32	419.79	32.0818								2.07932e+06	1.93565e+06	1.91945e+06	3.25067e+06	4.27451e+06	3.96768e+06	2.57637e+07	2.24695e+07	2.10665e+07	1.06652e+07	1.1005e+07	1.10069e+07
M219T163	219.05	162.832								5.36359e+06	5.14143e+06	4.76996e+06	2.97584e+06	2.87399e+06	2.49514e+06	1.11834e+06	1.00424e+06	2.55359e+07	3.26113e+06	3.03761e+06	3.05196e+06
M964T141	963.596	141.262								6.99462e+07	6.84166e+07	7.11889e+07	3.4838e+07	3.84683e+07	5.40738e+07	4.57492e+07	4.47704e+07	5.0499e+07	5.57819e+07	5.58117e+07	5.87822e+07
M225T112_2	225.148	112.127								1.66193e+08	8.54863e+07	8.67551e+07	7.11455e+07	6.9378e+07	7.18013e+07	1.2487e+08	8.34319e+07	8.09788e+07	8.56623e+07	8.44894e+07	8.45026e+07
M219T107_2	219.174	106.938								8.22197e+07	1.03873e+08	9.9422e+07	1.14246e+08	8.21265e+07	1.68797e+08	1.43774e+08	1.0123e+08	8.5704e+07	9.56915e+07	9.21619e+07	9.56196e+07
M156T27	156.093	27.4219								7.87429e+06	9.85729e+06	6.01755e+06	9.88485e+06	2.74563e+07	8.30669e+06	8.54371e+06	2.31299e+07	6.52401e+06	5.88675e+06	5.91027e+06	5.17752e+06
M451T32	450.818	32.3406								3.34681e+06	1.74736e+06	2.58161e+06	4.93323e+06	4.73619e+06	6.39221e+06	3.56705e+07	3.19924e+07	3.07977e+07	1.51897e+07	1.56902e+07	1.51456e+07
M93T28	93.0698	28.3223								2.71218e+07	2.83296e+07	2.57569e+07	2.36879e+07	2.42673e+07	2.47754e+07	2.49252e+07	2.75673e+07	2.55395e+07	2.50015e+07	2.54507e+07	2.47194e+07
M157T144	156.984	144.453								857296	2.2272e+06	7.38959e+06	5.7877e+07	7.29525e+07	7.64877e+07	1.37484e+08	1.6352e+08	1.09575e+08	5.33061e+07	6.60865e+07	6.60144e+07
M670T32	670.464	31.5997								2.16277e+06	1.52302e+07	1.35162e+07	4.24334e+06	1.11308e+07	1.17548e+07	2.03401e+07	2.32016e+07	2.31396e+07	1.1843e+07	1.45887e+07	1.1849e+07
M134T361	134.081	361.049								3.96319e+07	3.40365e+07	1.01139e+07	8.54505e+07	7.91276e+07	8.06382e+07	1.3307e+08	1.4619e+08	3.62683e+07	4.37657e+07	5.59731e+07	5.59409e+07
M223T110	223.133	110.461								9.44934e+07	9.32946e+07	8.42031e+07	7.6991e+07	8.34841e+07	7.87421e+07	5.96207e+07	5.5973e+07	6.88751e+07	7.89118e+07	7.90283e+07	7.56687e+07
M260T111	260.113	111.094								1.36933e+07	1.71863e+07	1.21182e+07	1.27332e+07	1.16816e+07	1.15543e+07	9.28577e+07	9.17772e+07	8.54836e+07	4.1877e+07	4.08625e+07	4.18862e+07
M402T69	402.27	68.6386								1.8685e+07	2.60838e+07	1.77489e+07	2.31399e+07	2.16867e+07	2.19118e+07	9.46071e+07	1.03575e+08	9.47658e+07	5.61968e+07	5.61904e+07	5.73517e+07
M325T27	325.321	27.0593								1.32535e+07	1.26843e+07	1.56203e+07	1.44002e+07	1.56335e+07	1.25974e+07	1.12978e+07	1.09029e+07	1.29832e+07	1.34664e+07	1.28027e+07	1.28053e+07
M560T96	560.382	96.035								1.29313e+07	1.10678e+07	1.03615e+07	1.80824e+07	2.09507e+07	1.81889e+07	9.72688e+07	1.5415e+08	8.71124e+07	6.52339e+07	5.82389e+07	5.81735e+07
M233T262_2	233.047	262.384								1.40129e+08	8.1868e+07	1.09359e+08	8.81342e+07	9.15042e+07	7.77554e+06	1.17713e+06	5.43498e+07	5.38945e+07	6.05595e+07	6.0342e+07	7.29681e+07
M619T84_1	618.926	84.2537								1.11937e+07	7.37111e+06	1.07884e+07	2.16217e+07	1.22273e+07	2.38832e+07	1.24754e+08	1.44422e+08	1.39652e+08	5.77458e+07	5.57034e+07	5.57594e+07
M600T49	600.416	49.2049								8.84643e+07	9.97764e+07	8.19773e+07	1.23325e+07	6.86282e+07	6.62736e+07	5.31515e+07	2.54945e+07	3.91891e+07	2.42885e+07	1.962e+07	1.97133e+07
M459T28	459.33	27.6571								4.31825e+06	3.69168e+06	3.05669e+06	2.8837e+06	5.80989e+06	2.62832e+06	2.48534e+07	2.14771e+07	2.52059e+07	6.87525e+06	5.83266e+06	6.85662e+06
M623T17_2	623.286	17.2861								8.22109e+06	8.67316e+06	8.86113e+06	1.86448e+07	1.95887e+07	1.81317e+07	2.32704e+07	2.26079e+07	2.30389e+07	1.70059e+07	1.70064e+07	1.7354e+07
M660T78	660.395	78.0156								1.19085e+08	1.10479e+08	1.05825e+08	3.59692e+07	3.05861e+07	3.26859e+07	4.05377e+07	3.83816e+07	3.26059e+07	6.69358e+07	6.90589e+07	5.91253e+07
M320T28	320.256	28.3066								1.35032e+07	1.21045e+07	1.26448e+07	1.10616e+07	1.13388e+07	1.1392e+07	1.47181e+06	1.8923e+06	786884	5.68851e+06	6.08026e+06	6.0862e+06
M680T24	680.48	23.7749								1.19391e+07	1.37134e+07	1.18311e+07	1.23177e+07	1.25221e+07	1.22152e+07	1.22181e+07	1.28055e+07	1.25071e+07	1.35857e+07	1.32138e+07	1.3247e+07
M647T574_2	647.459	574.356								6.11361e+07	6.48198e+07	6.06429e+07	6.00939e+07	6.05081e+07	6.01939e+07	6.49293e+07	6.10988e+07	6.48069e+07	6.41605e+07	6.34708e+07	6.3474e+07
M450T60	450.317	60.0517								4.64032e+06	6.1639e+06	7.46377e+06	1.58962e+07	1.3442e+07	1.43759e+07	8.39151e+07	8.13295e+07	8.51651e+07	4.10882e+07	3.99551e+07	3.9961e+07
M305T247_1	305.084	246.787								9.24025e+07	7.2008e+07	6.02391e+07	1.3553e+08	1.1214e+08	1.56026e+08	1.4357e+08	1.58849e+08	1.38764e+08	8.02628e+07	1.02792e+08	1.02811e+08
M453T215	453.173	214.755								4.61346e+07	4.66177e+07	4.45457e+07	3.52298e+07	3.18323e+07	2.82144e+07	4.3447e+07	4.41238e+07	4.45133e+07	4.58891e+07	4.33337e+07	4.38273e+07
M543T37	543.404	37.4192								4.1208e+07	4.38161e+07	4.14752e+07	1.76501e+07	3.49137e+07	3.38743e+07	3.05233e+07	2.87066e+07	1.5032e+07	2.45316e+07	2.46051e+07	2.65132e+07
M711T30	711.487	29.9303								6.07312e+06	8.61835e+06	6.35512e+06	1.37389e+07	1.34697e+07	1.53282e+07	2.64726e+07	2.66554e+07	2.27701e+07	1.70355e+07	1.69716e+07	1.68492e+07
M219T173	219.102	172.63								5.63775e+07	5.64806e+07	4.96481e+07	3.44067e+07	3.34705e+07	3.24519e+07	2.25017e+07	2.00235e+07	1.68086e+07	4.13142e+07	4.01883e+07	4.0198e+07
M129T338	129.065	337.971								2.98708e+07	2.75768e+07	2.79796e+07	3.13461e+07	3.17516e+07	3.0159e+07	5.08708e+07	4.87589e+07	4.84729e+07	3.69147e+07	3.58859e+07	3.58309e+07
M181T32	181.028	32.3326								3.60288e+07	2.93344e+07	4.10516e+07	2.9157e+07	3.20782e+07	3.34253e+07	3.40753e+07	3.56166e+07	3.16494e+07	1.38955e+07	2.65657e+07	2.69438e+07
M762T24	761.586	24.422								2.48627e+07	2.33248e+07	2.05145e+07	1.54992e+07	1.65599e+07	1.42839e+07	1.1145e+07	1.20549e+07	1.1145e+07	1.6521e+07	1.65204e+07	1.6697e+07
M573T32_2	573.388	31.5385								3.6064e+06	4.00472e+06	2.17227e+06	6.58493e+06	7.08654e+06	6.76605e+06	1.92606e+07	2.38158e+07	2.44487e+07	1.489e+07	1.4971e+07	1.48086e+07
M639T58	639.449	58.2443								6.66782e+06	5.54628e+06	6.53052e+06	1.25403e+07	1.35583e+07	1.32068e+07	1.01061e+08	9.77693e+07	9.12689e+07	4.38034e+07	4.32662e+07	4.38079e+07
M538T42	538.369	41.7097								1.02143e+07	9.29354e+06	1.12882e+07	1.50995e+07	1.6645e+07	1.27769e+07	8.7821e+07	8.66048e+07	8.99337e+07	4.36418e+07	4.68116e+07	4.36806e+07
M681T24	681.476	23.778								1.492e+07	1.24254e+07	1.52457e+07	1.0729e+07	1.07053e+07	1.12913e+07	8.92073e+06	1.05641e+07	1.85473e+07	1.12603e+07	1.12561e+07	1.11034e+07
M619T142	618.517	141.896								3.71507e+07	4.51579e+07	4.18317e+07	5.21575e+07	3.84368e+07	3.70203e+07	5.4054e+07	5.57091e+07	5.58955e+07	5.38058e+07	5.27069e+07	5.27124e+07
M299T28	299.277	28.1414								2.04551e+06	9.92708e+06	1.13832e+07	1.05961e+07	1.17779e+07	8.38432e+06	8.59766e+06	7.16767e+06	8.92924e+06	9.36871e+06	9.19708e+06	9.36873e+06
M303T170_1	303.136	170.238								1.41886e+06	1.43855e+06	1.09196e+06	983413	1.30062e+06	764414	3.38029e+07	397751	538758	713781	737141	542361
M527T163	527.08	162.624								1.97093e+07	1.66584e+07	1.27965e+07	9.35792e+06	9.69423e+06	1.05112e+07	3.40555e+06	3.52393e+06	3.81892e+06	1.28579e+07	1.1025e+07	1.10791e+07
M262T30	262.224	30.0207								2.7761e+07	2.5987e+07	2.53986e+07	2.16162e+07	2.13142e+07	2.08292e+07	2.18271e+07	1.93634e+07	1.78398e+07	2.27706e+07	2.26051e+07	2.25993e+07
M158T563_1	158.012	563.219								3.88897e+07	1.13833e+08	1.45615e+08	1.52903e+08	1.67633e+08	3.43891e+08	2.58382e+08	1.35573e+08	1.79572e+08	1.07612e+08	1.35974e+08	1.11384e+08
M147T27_1	147.08	27.2933								2.74467e+06	2.97551e+06	2.20245e+07	3.51475e+06	1.99515e+07	1.75383e+07	4.32775e+06	2.99109e+06	2.18358e+07	6.19814e+06	6.30865e+06	8.98552e+06
M382T31	382.274	30.9857								2.05284e+07	2.23448e+07	2.07963e+07	1.87271e+07	1.96758e+07	1.73242e+07	1.37499e+07	1.39244e+07	1.67317e+07	1.57235e+07	1.5283e+07	1.54254e+07
M739T139	739.318	138.621								8.7896e+07	8.24046e+07	7.7045e+07	2.31775e+07	2.07927e+07	2.16837e+07	1.96738e+07	1.93441e+07	1.8506e+07	3.17668e+07	3.0914e+07	3.09201e+07
M557T26	556.529	26.4098								1.409e+07	1.44259e+07	1.56292e+07	1.44366e+07	1.49813e+07	1.38924e+07	1.03159e+07	1.00227e+07	1.07463e+07	1.26582e+07	1.27022e+07	1.34516e+07
M398T27	398.241	27.0631								1.03561e+07	1.46899e+07	1.49923e+07	7.22811e+06	1.10986e+07	1.02196e+07	5.77265e+06	3.95508e+06	3.79347e+06	1.07612e+07	1.08093e+07	1.11388e+07
M460T25	460.367	25.0744								1.08321e+07	7.87804e+06	8.30893e+06	1.03238e+07	1.29747e+07	1.25311e+07	1.43413e+07	1.42093e+07	1.46491e+07	1.14072e+07	1.19988e+07	1.14121e+07
M641T26_1	640.623	26.382								5.3361e+06	6.56115e+06	4.43878e+06	1.45126e+07	1.33675e+07	1.06441e+07	8.78978e+06	8.30866e+06	8.20321e+06	6.45797e+06	6.45295e+06	6.64316e+06
M104T492	104.07	492.084								5.98808e+07	7.90186e+07	5.64728e+07	5.01803e+07	7.33219e+07	5.72047e+07	7.35417e+07	8.35308e+07	1.05411e+08	7.99747e+07	6.82658e+07	8.0223e+07
M853T49	852.59	48.8671								8.5998e+06	7.44366e+06	6.77104e+06	9.81208e+06	1.1565e+07	1.00713e+07	7.37624e+07	9.68682e+07	8.99566e+07	2.96533e+07	2.96533e+07	2.97111e+07
M285T33	285.17	32.9405								4.20115e+07	4.16892e+07	4.2996e+07	1.63947e+07	1.62641e+07	1.72564e+07	1.24152e+07	1.25589e+07	1.30226e+07	2.34722e+07	2.3906e+07	2.34723e+07
M715T193	715.329	192.826								2.37083e+07	2.322e+07	1.83253e+07	1.85087e+07	1.78335e+07	1.90618e+07	8.26111e+06	7.6351e+06	8.43811e+06	1.83282e+07	1.66976e+07	1.66818e+07
M221T27_2	221.153	27.0326								2.36646e+07	2.72404e+07	2.33533e+07	3.03206e+07	3.02586e+07	2.95532e+07	2.37304e+07	2.10084e+07	2.27723e+07	2.52371e+07	2.61382e+07	2.52385e+07
M209T191	209.154	191.326								5.91633e+07	5.76947e+07	5.54537e+07	4.28394e+07	4.06909e+07	3.98816e+07	3.70486e+07	3.65462e+07	3.77183e+07	4.65968e+07	4.58599e+07	4.66406e+07
M307T149	307.034	149.351								3.74233e+07	6.72287e+07	3.9563e+07	7.78261e+07	7.92649e+07	5.65315e+07	4.09628e+07	7.61909e+07	9.78118e+07	4.04629e+07	9.15999e+07	6.12691e+07
M487T83	487.335	82.9421								9.2473e+06	1.17428e+07	7.87656e+06	1.40765e+07	1.17442e+07	1.57779e+07	9.10454e+07	8.85706e+07	9.15688e+07	4.54244e+07	4.80872e+07	4.54319e+07
M883T60	882.6	60.0391								6.37577e+06	6.57991e+06	5.87233e+06	1.39479e+07	1.14287e+07	1.1577e+07	8.30622e+07	1.0427e+08	1.09815e+08	3.36564e+07	3.43216e+07	3.36463e+07
M355T264	355.055	264.372								1.12064e+08	1.10966e+08	1.19964e+08	2.07197e+07	2.14648e+07	2.10628e+07	6.43682e+06	6.89449e+06	6.91853e+06	7.83695e+07	8.96127e+07	8.959e+07
M142T102	142.035	101.783								7.34083e+07	8.3382e+07	7.15212e+07	1.35566e+08	1.24126e+08	1.33589e+08	9.35973e+07	9.10052e+07	9.36961e+07	8.42575e+07	9.70127e+07	9.77585e+07
M425T126	425.158	126.082								5.56292e+07	5.73734e+07	5.37e+07	1.05114e+07	1.14014e+07	1.12178e+07	9.27968e+06	8.1915e+06	7.98099e+06	1.0298e+07	1.02348e+07	1.02354e+07
M321T336	321.059	335.919								862703	2.70496e+07	2.97655e+07	383583	1.7307e+07	516988	977461	595705	1.32547e+07	537588	586558	536025
M585T26	584.561	26.4118								1.12624e+07	1.27397e+07	1.20452e+07	1.17076e+07	1.15954e+07	1.40032e+07	9.47528e+06	9.37801e+06	1.04066e+07	1.18383e+07	1.18777e+07	1.2419e+07
M545T124	545.2	123.719								5.4055e+07	5.28429e+07	4.62637e+07	1.08872e+07	1.0321e+07	9.94089e+06	5.22297e+06	5.62856e+06	4.95392e+06	1.37698e+07	1.35534e+07	1.35497e+07
M293T252	293.069	252.269								6.29381e+07	4.9159e+07	8.97545e+07	7.48376e+07	1.15773e+08	5.86935e+07	8.15348e+07	7.67888e+07	6.79895e+07	6.53572e+07	6.29856e+07	6.79924e+07
M698T24	698.498	23.7785								1.13931e+07	1.16152e+07	1.10192e+07	8.18349e+06	7.6437e+06	8.92306e+06	6.13603e+06	6.12816e+06	5.67387e+06	6.72791e+06	7.08216e+06	6.70192e+06
M342T33	342.249	32.6657								8.98359e+06	9.77585e+06	1.15323e+07	1.36118e+07	3.09403e+07	1.53567e+07	3.05283e+07	3.67399e+07	3.43789e+07	2.24605e+07	2.30282e+07	2.26625e+07
M409T111_2	409.166	111.414								9.06549e+06	6.81875e+06	7.98421e+06	8.44451e+07	8.231e+07	8.0641e+07	8.87732e+07	8.8114e+07	8.87766e+07	9.93265e+07	9.61038e+07	9.60752e+07
M938T143_2	937.661	143.172								9.10409e+07	4.92931e+07	4.91629e+07	5.2628e+07	5.48569e+07	5.24779e+07	5.22521e+07	4.84937e+07	4.9711e+07	7.47382e+07	7.23133e+07	7.47627e+07
M105T335	105.112	335.175								7.75307e+07	6.7794e+07	3.59238e+07	5.77798e+07	4.48831e+07	5.80735e+07	5.91428e+07	1.13047e+08	4.63326e+07	6.78002e+07	6.85919e+07	7.42785e+07
M633T103	633.43	102.867								5.28797e+06	1.1864e+07	8.85705e+06	1.66286e+07	1.30489e+07	1.82314e+07	1.08471e+08	1.27335e+08	1.83954e+08	5.17091e+07	5.17272e+07	5.05229e+07
M345T26	345.258	26.4087								1.05008e+07	1.07796e+07	9.08261e+06	1.20225e+07	1.21989e+07	1.19647e+07	1.23365e+07	1.40007e+07	1.04526e+07	1.15064e+07	1.15121e+07	1.06857e+07
M504T50	504.338	49.6219								1.61776e+07	2.02227e+07	1.63105e+07	3.11488e+07	2.41477e+07	2.54198e+07	1.17989e+08	1.01166e+07	1.63331e+08	6.16507e+07	6.40865e+07	6.16115e+07
M272T141	272.076	141.274								7.11757e+07	6.18584e+07	7.1289e+07	8.27206e+06	2.7767e+07	8.08515e+06	2.15939e+07	2.33416e+07	2.28124e+07	2.05174e+07	2.0622e+07	2.06421e+07
M253T49	253.164	49.181								2.51267e+07	2.56627e+07	2.74546e+07	3.77754e+07	2.39071e+07	2.58758e+07	1.22794e+08	7.6999e+07	1.23548e+08	6.07461e+07	6.58497e+07	6.58229e+07
M743T282	743.203	282.334								3.97242e+07	3.8781e+07	3.76312e+07	2.72304e+07	2.75652e+07	2.64246e+07	1.62052e+07	1.56906e+07	1.68294e+07	2.76827e+07	2.71273e+07	2.711e+07
M595T165	595.472	165.388								5.55379e+07	4.70266e+06	6.59643e+07	3.65619e+07	3.09536e+07	2.41237e+07	2.59314e+07	2.48967e+07	2.48772e+07	3.87192e+07	3.5405e+07	3.56607e+07
M565T263	565.129	263.382								8.05801e+07	9.00892e+07	1.27915e+08	1.5315e+07	1.47769e+07	1.64007e+07	2.86301e+06	2.18083e+06	1.71003e+06	5.97668e+07	6.57421e+07	6.58055e+07
M235T148_2	235.119	147.681								4.41359e+07	4.30342e+07	4.57548e+07	3.74405e+07	4.23023e+07	3.95252e+07	3.64373e+07	3.20405e+07	3.67391e+07	4.51177e+07	4.51273e+07	4.5757e+07
M99T32	98.9753	32.3326								1.97424e+07	2.33748e+07	2.70485e+07	2.15129e+07	2.11988e+07	2.6546e+07	2.13628e+07	2.22633e+07	2.68226e+07	1.20255e+07	1.8237e+07	2.43575e+07
M349T31	349.273	30.9857								1.41572e+07	1.7318e+07	1.17504e+07	2.22896e+07	2.09727e+07	1.67905e+07	4.41706e+06	4.77527e+06	6.58718e+06	1.09849e+07	1.1647e+07	1.16488e+07
M429T213	429.209	213.052								3.06821e+07	3.26317e+07	3.34911e+07	3.23243e+07	2.79097e+07	2.49213e+07	3.364e+07	3.46194e+07	3.53948e+07	3.84989e+07	3.50321e+07	3.62466e+07
M502T62	501.852	62.1746								8.27545e+06	5.72355e+06	6.8507e+06	1.18784e+07	1.36289e+07	1.47665e+07	7.46486e+07	7.94095e+07	7.92898e+07	3.66096e+07	3.92355e+07	3.66255e+07
M966T130	965.617	130.253								7.2156e+07	7.03137e+07	7.07071e+07	1.38524e+07	1.4099e+07	1.32099e+07	2.27764e+07	2.31134e+07	2.01846e+07	1.71505e+07	1.67331e+07	1.6738e+07
M130T163	130.159	163.013								2.63538e+07	2.62514e+07	2.5009e+07	2.90005e+07	2.8876e+07	2.78444e+07	2.31203e+07	2.40552e+07	2.36501e+07	3.47849e+07	3.36351e+07	3.36318e+07
M72T233	72.0809	233.338								3.06791e+07	3.19103e+07	2.87538e+07	2.6854e+07	2.9609e+07	2.90108e+07	2.72291e+07	2.51456e+07	2.9457e+07	3.16667e+07	2.93926e+07	2.92556e+07
M600T142	599.503	141.896								3.34293e+07	2.71424e+07	4.07789e+07	4.27523e+07	3.33187e+07	3.26156e+07	4.47469e+07	4.66379e+07	3.13938e+07	4.65112e+07	4.51024e+07	4.51331e+07
M747T56	747.43	56.0808								5.88286e+07	5.60516e+07	5.97728e+07	2.38463e+07	2.36326e+07	2.31773e+07	1.57861e+07	1.53399e+07	1.28707e+07	3.10996e+07	3.10996e+07	3.11577e+07
M86T31	86.0964	30.919								1.82706e+07	1.21185e+07	1.23851e+07	1.92664e+07	1.49848e+07	1.94558e+07	1.56368e+07	1.41352e+07	1.40245e+07	1.36939e+07	1.47575e+07	1.47701e+07
M657T139	657.121	139.243								2.28117e+06	4.68858e+06	1.39817e+07	1.8482e+07	1.70863e+07	1.73863e+07	2.63208e+07	1.86646e+07	1.90073e+07	2.29841e+07	3.02205e+07	3.02277e+07
M518T28	518.299	27.7019								7.27101e+06	8.66979e+06	6.24677e+06	9.17602e+06	1.03654e+07	1.15748e+07	7.22309e+06	4.4145e+06	4.57534e+06	8.41485e+06	8.4122e+06	8.51324e+06
M568T81_1	567.892	81.0057								1.22549e+07	1.07404e+07	1.034e+07	2.09212e+07	3.12454e+07	2.20091e+07	1.18741e+08	1.3558e+08	1.22794e+08	5.10327e+07	4.98879e+07	5.10281e+07
M692T98_2	692.385	97.7635								7.46798e+07	7.52304e+07	7.19386e+07	3.15196e+07	2.55862e+07	3.22045e+07	2.44501e+07	1.64986e+07	2.17073e+07	3.86909e+07	3.78895e+07	3.83115e+07
M710T29	710.48	28.999								7.53978e+06	7.29143e+06	7.52639e+06	1.84567e+07	1.88796e+07	2.12312e+07	1.19307e+07	1.23998e+07	2.2435e+07	1.7069e+07	1.61548e+07	1.70391e+07
M165T103	165.052	102.807								7.35354e+07	7.46879e+07	8.88032e+07	1.26738e+08	1.35071e+08	1.42961e+08	8.57106e+07	9.25907e+07	8.55563e+07	8.29308e+07	9.44344e+07	9.18913e+07
M128T28	128.107	27.5669								1.55932e+07	1.5102e+07	1.46978e+07	1.09472e+07	1.12995e+07	1.17556e+07	8.2251e+06	1.11117e+07	1.0488e+07	1.1704e+07	9.98498e+06	1.17307e+07
M181T323	181.028	322.949								2.6791e+08	2.73029e+08	3.1901e+08	3.93847e+08	640315	4.72082e+08	5.40486e+08	5.90729e+08	5.52572e+08	3.03503e+08	3.63782e+08	3.63842e+08
M173T149	173.132	148.988								5.16207e+07	7.03871e+07	4.50106e+07	5.50846e+07	4.91533e+07	4.16797e+07	4.98662e+07	5.1024e+07	5.09937e+07	4.72817e+07	4.40549e+07	4.40776e+07
M340T36	340.293	36.2908								2.74552e+07	3.32875e+07	2.67719e+07	1.98434e+07	2.45382e+07	2.09135e+07	8.60784e+07	8.10605e+07	8.60578e+07	4.11896e+07	3.69219e+07	4.12395e+07
M337T27	337.201	26.5293								421169	6.68808e+06	5.42136e+06	6.68878e+06	136517	8.31535e+06	5.48833e+06	7.52164e+06	8.61171e+06	1.20143e+07	1.26075e+07	1.20264e+07
M419T340	419.035	340.397								3.00872e+07	2.93342e+07	2.92848e+07	1.67337e+07	1.58816e+07	1.67312e+07	4.60359e+07	4.70841e+07	4.89834e+07	3.27413e+07	3.23193e+07	3.27358e+07
M313T192	313.274	192.182								3.2566e+07	3.26429e+07	3.44478e+07	4.3445e+07	4.15048e+07	4.23338e+07	2.27408e+07	2.26208e+07	2.26038e+07	3.47127e+07	3.40604e+07	3.40573e+07
M272T93	272.076	92.9374								1.03041e+08	1.13273e+08	1.15535e+08	2.91141e+07	7.81775e+06	2.92021e+07	5.17497e+07	5.16437e+07	5.24692e+07	6.00972e+07	6.00866e+07	5.94514e+07
M475T53	475.33	53.3729								9.25265e+06	1.67392e+07	9.96825e+06	2.03827e+07	1.67487e+07	1.77498e+07	8.14555e+07	8.0022e+07	8.20666e+07	3.80373e+07	3.84567e+07	3.84585e+07
M173T29	173.096	28.9987								9.53376e+06	1.03768e+07	9.49757e+06	7.31488e+06	4.74006e+07	1.15623e+07	4.42504e+07	1.17045e+07	8.77007e+06	2.85379e+07	1.77019e+07	2.85083e+07
M443T69	443.309	68.6044								6.75696e+06	8.43705e+06	7.8627e+06	1.25371e+07	1.29586e+07	1.19044e+07	9.03969e+07	1.02953e+08	7.74337e+07	4.22842e+07	4.2278e+07	4.2811e+07
M614T26	614.237	25.7094								8.86505e+06	9.4549e+06	7.26122e+06	6.51441e+06	6.77428e+06	1.04826e+07	1.08316e+07	1.38376e+07	1.03749e+07	7.86187e+06	7.48753e+06	7.48245e+06
M489T138	489.209	138.014								4.2559e+07	4.58341e+07	3.84776e+07	3.43853e+07	3.35645e+07	3.16334e+07	8.87275e+06	8.83625e+06	9.18432e+06	3.10101e+07	3.01789e+07	3.10332e+07
M882T381_2	882.483	380.942								1.76368e+07	2.21014e+07	2.19884e+07	5.8771e+07	6.12537e+07	6.05635e+07	1.17309e+08	1.14953e+08	1.21143e+08	5.90035e+07	5.10457e+07	5.90472e+07
M519T138	519.113	137.988								3.75641e+07	7.11966e+07	3.67638e+07	4.0951e+07	4.01961e+07	3.74627e+07	2.39756e+07	2.35272e+07	2.73005e+07	3.99918e+07	3.96629e+07	3.96591e+07
M677T77	676.968	77.1001								4.82054e+06	8.82326e+06	8.84442e+06	1.69621e+07	1.77429e+07	1.66049e+07	1.3462e+08	1.26514e+08	1.1349e+08	5.55387e+07	6.08386e+07	5.56241e+07
M84T380	84.0445	379.728								4.35762e+07	4.15486e+07	3.74831e+07	1.28674e+07	1.25015e+07	1.42704e+07	2.94247e+07	2.90158e+07	3.00414e+07	2.95764e+07	2.79033e+07	2.97136e+07
M523T168_1	523.193	168.315								3.55438e+07	3.38114e+07	2.33007e+07	1.74456e+07	2.01402e+07	2.14769e+07	1.83063e+07	681530	2.12077e+07	2.34584e+07	2.29153e+07	2.29224e+07
M159T27	159.117	27.0631								4.49112e+07	4.00483e+07	4.3517e+07	4.23713e+07	3.6034e+07	4.0378e+07	3.81377e+07	3.67346e+07	3.59896e+07	3.74309e+07	3.7774e+07	3.74399e+07
M177T27	177.164	27.0499								2.15218e+07	2.58105e+07	2.38896e+07	2.05286e+07	1.93839e+07	2.08532e+07	1.96916e+07	1.95761e+07	1.96644e+07	2.0147e+07	2.01196e+07	2.05885e+07
M962T459	962.295	459.175								1.40777e+07	6.36126e+06	1.69557e+07	9.92012e+07	6.8777e+07	1.51471e+08	2.38052e+08	9.27515e+07	1.09598e+08	8.98634e+07	9.1056e+07	1.27233e+08
M165T27	165.07	27.0614								1.08134e+07	9.97324e+06	1.73545e+07	1.09548e+07	9.92059e+06	1.03986e+07	7.58215e+06	7.63024e+06	7.32408e+06	1.0563e+07	1.03918e+07	1.25756e+07
M142T28_2	142.123	27.6803								1.97239e+07	2.04654e+07	2.05783e+07	1.66854e+07	1.84451e+07	1.60836e+07	1.71633e+07	1.66171e+07	1.64457e+07	1.56836e+07	1.7851e+07	1.57163e+07
M561T151	561.195	150.99								4.51335e+07	4.48963e+07	4.20079e+07	9.8486e+06	1.00045e+07	9.69437e+06	5.40929e+06	5.85956e+06	6.11018e+06	2.01453e+07	1.95553e+07	1.95368e+07
M354T65	354.337	65.3124								1.18963e+07	9.35457e+06	1.02495e+07	9.00892e+06	1.15084e+07	1.05305e+07	8.0902e+06	6.64901e+06	1.44407e+08	1.20993e+07	1.25077e+07	1.25036e+07
M765T42	764.538	41.5453								1.0361e+07	9.49807e+06	8.06662e+06	1.26193e+07	1.3082e+07	1.0984e+07	7.30376e+07	7.63075e+07	6.94715e+07	3.25269e+07	3.29665e+07	3.25427e+07
M497T32	497.311	31.6218								1.51899e+07	3.14008e+07	3.69588e+07	1.2033e+07	1.24513e+07	2.80636e+07	1.18616e+07	2.12738e+07	7.65819e+06	1.11425e+07	1.11425e+07	1.11732e+07
M432T122_2	432.259	121.591								6.70644e+07	5.85712e+07	1.0434e+08	3.67609e+07	3.39288e+07	3.27806e+07	2.31435e+07	3.30063e+07	3.38056e+07	3.75261e+07	3.67239e+07	3.75476e+07
M431T28	431.294	27.5669								2.23534e+07	2.35596e+07	2.69977e+07	2.47214e+07	2.23035e+07	2.34972e+07	1.68967e+07	1.8458e+07	1.74429e+07	2.06675e+07	2.03016e+07	2.02961e+07
M346T73	346.332	73.1904								8.36102e+07	8.62219e+07	8.16131e+07	9.30575e+07	7.7951e+07	1.04433e+08	5.73095e+07	6.84762e+07	6.04693e+07	1.01315e+08	9.17914e+07	9.14403e+07
M286T132	286.31	131.602								5.5746e+07	5.43735e+07	4.94866e+07	3.08345e+07	3.13154e+07	3.24937e+07	3.33557e+07	3.50676e+07	3.77038e+07	5.00472e+07	4.91971e+07	5.00509e+07
M543T24_2	543.492	24.3806								1.1364e+07	1.18096e+07	1.16916e+07	1.16891e+07	1.15856e+07	1.27496e+07	1.6304e+07	1.55084e+07	1.4281e+07	1.15946e+07	1.12712e+07	1.12158e+07
M321T253_2	321.138	252.505								5.01438e+07	4.35184e+07	4.253e+07	2.48039e+07	2.29961e+07	2.3444e+07	1.66698e+07	1.89201e+07	2.01315e+07	3.32741e+07	3.17605e+07	3.17965e+07
M321T237	321.116	236.657								1.17678e+07	4.18226e+06	6.6206e+06	1.04094e+07	1.03925e+07	8.20219e+06	1.17677e+07	8.63386e+06	1.34182e+07	1.05184e+07	1.05115e+07	9.89278e+06
M321T263	321.058	263.019								7.32093e+07	7.73921e+07	7.65667e+07	6.6149e+07	5.78856e+07	6.45071e+07	5.85231e+07	5.09223e+07	5.65906e+07	6.89403e+07	7.07372e+07	6.89181e+07
M870T24	869.557	23.7769								9.87812e+06	1.08447e+07	1.11122e+07	8.46062e+06	7.38504e+06	6.10249e+06	5.21735e+06	3.81536e+06	5.67049e+06	8.25347e+06	8.06007e+06	8.25472e+06
M374T50	374.363	49.7428								7.46808e+07	7.05003e+07	7.20452e+07	7.98341e+07	8.8277e+07	8.13147e+07	6.71572e+07	6.92153e+07	6.57987e+07	1.03869e+08	1.0387e+08	1.02423e+08
M699T214	699.356	214.345								1.26997e+07	1.20212e+07	1.21343e+07	8.27983e+06	1.05816e+07	1.11565e+07	5.75782e+06	4.94453e+06	5.45477e+06	1.19646e+07	1.00207e+07	1.19991e+07
M145T27	145.101	27.0648								3.64343e+07	3.43081e+07	3.43729e+07	3.62879e+07	3.50209e+07	3.499e+07	3.03289e+07	3.35344e+07	3.58191e+07	3.47319e+07	3.5638e+07	3.47193e+07
M798T74	797.518	73.9415								8.2008e+07	7.35524e+07	7.77529e+07	5.82395e+07	7.80357e+07	6.81365e+07	7.14731e+07	7.32453e+07	5.83762e+07	6.06026e+07	6.06348e+07	6.48592e+07
M457T151	457.241	151.238								5.92861e+07	4.87679e+07	5.99173e+07	2.35869e+07	2.24841e+07	2.28565e+07	1.75595e+07	1.61611e+07	1.7826e+07	3.41317e+07	3.29888e+07	3.42152e+07
M84T368	84.0809	367.874								5.1972e+07	1.78773e+08	1.58757e+08	7.43489e+07	5.3164e+07	7.52524e+07	6.21039e+07	6.30654e+07	6.48992e+07	6.59234e+07	4.66785e+07	6.69296e+07
M355T40	355.233	39.8403								1.42025e+07	1.11382e+07	1.35781e+07	1.98067e+07	2.03306e+07	1.63842e+07	7.14827e+07	7.50913e+07	6.97845e+07	3.96443e+07	3.92751e+07	3.96377e+07
M684T104	684.464	104.158								8.28332e+06	5.27266e+06	7.15761e+06	1.92257e+07	1.18394e+07	1.27854e+07	9.38814e+07	1.13671e+08	9.96548e+07	5.6896e+07	4.88226e+07	5.69849e+07
M978T142	977.553	141.894								5.29706e+07	1.20521e+08	1.22753e+08	4.34312e+07	4.17878e+07	4.03109e+07	2.91399e+07	2.75568e+07	3.83269e+07	3.899e+07	4.17536e+07	3.90233e+07
M424T28	424.363	27.5511								1.09776e+07	1.04096e+07	1.64623e+07	1.6178e+07	1.0852e+06	1.24466e+07	9.20148e+06	1.51505e+07	9.51378e+06	1.01379e+07	1.03477e+07	1.01372e+07
M402T46	402.394	46.2218								4.77839e+07	6.59227e+07	5.01994e+07	5.60642e+07	7.20931e+07	5.93117e+07	4.14715e+07	4.80974e+07	4.84195e+07	9.55025e+07	9.55491e+07	9.10094e+07
M495T71_1	494.845	71.1624								6.99615e+06	7.31065e+06	6.02735e+06	1.20741e+07	1.20094e+07	1.1405e+07	6.91333e+07	8.34895e+07	7.17657e+07	3.67815e+07	3.78403e+07	3.78204e+07
M97T24_3	97.0646	24.4288								2.67092e+07	2.57053e+07	2.26264e+07	2.96402e+07	2.72631e+07	2.89906e+07	2.16871e+07	2.36959e+07	2.23739e+07	2.72746e+07	2.67091e+07	2.66976e+07
M124T243	124.024	243.447								6.66275e+07	8.63176e+07	1.37031e+08	1.37667e+08	1.31013e+08	8.10387e+07	1.26952e+08	8.04461e+07	6.62593e+07	7.36602e+07	1.14721e+08	7.4818e+07
M262T62	262.253	61.5361								9.29405e+07	5.71405e+07	9.86229e+07	1.17736e+08	8.42273e+07	1.28431e+08	6.94941e+07	4.99037e+07	6.62139e+07	8.68503e+07	8.71608e+07	9.24096e+07
M442T32	441.803	32.3406								2.13064e+06	1.74251e+06	1.57381e+06	2.6756e+06	4.11748e+06	2.74575e+06	2.42825e+07	2.32006e+07	2.5187e+07	1.04712e+07	1.0606e+07	1.04734e+07
M133T148_1	133.065	148.271								2.09451e+06	1.91993e+06	1.83214e+06	4.47007e+07	5.6077e+06	2.42177e+06	2.98006e+06	4.98449e+07	3.30932e+06	1.52866e+07	3.17758e+07	3.15473e+07
M209T188	209.192	188.453								643855	620325	517060	2.70677e+07	2.58344e+07	2.78187e+07	493987	530511	709623	468523	469202	422844
M604T141	603.534	141.437								2.38479e+07	1.79384e+07	1.76057e+07	1.92521e+07	2.22416e+07	2.00329e+07	3.86536e+07	3.7576e+07	2.66333e+07	3.60853e+07	3.60765e+07	3.37175e+07
M292T29	292.227	29.0002								1.86049e+07	1.41222e+07	1.75804e+07	1.36345e+07	1.52221e+07	1.54407e+07	9.17116e+06	8.29315e+06	7.95253e+06	1.38235e+07	1.38353e+07	1.37446e+07
M434T405	434.187	404.994								2.62543e+07	2.6173e+07	2.53888e+07	3.43084e+07	3.51292e+07	3.37868e+07	2.81748e+07	2.80143e+07	2.85094e+07	3.07529e+07	3.07568e+07	3.03509e+07
M465T74	465.285	73.6281								1.3684e+07	9.68868e+06	5.62171e+06	1.28338e+07	1.34165e+07	1.03913e+06	762034	7.48627e+07	7.38353e+07	1.88437e+06	2.0594e+06	1.87994e+06
M353T31	353.268	30.9365								7.9824e+06	8.07183e+06	2.98602e+07	2.86658e+07	9.32661e+06	3.0757e+07	1.27969e+07	1.31073e+07	1.15094e+07	1.48218e+07	1.80987e+07	1.4215e+07
M261T212_1	261.094	212.138								5.58741e+07	4.35981e+07	4.03875e+07	4.72589e+07	4.29569e+07	3.14795e+07	2.41346e+07	2.87901e+07	2.59028e+07	4.33841e+07	4.06014e+07	4.04417e+07
M722T31	721.506	31.0062								3.34411e+06	2.87501e+06	5.68256e+06	4.31153e+06	6.8667e+06	2.98275e+06	2.11584e+07	1.56297e+07	3.80786e+06	1.09809e+07	1.09963e+07	1.11007e+07
M191T161	191.143	161.191								7.74741e+07	7.21654e+07	7.04181e+07	5.45476e+07	5.80052e+07	5.2201e+07	4.53491e+07	4.9491e+07	4.28668e+07	5.92035e+07	5.76242e+07	5.76644e+07
M157T27	157.101	27.3269								3.38025e+07	3.61859e+07	3.48759e+07	3.47957e+07	3.20915e+07	3.63062e+07	2.9281e+07	2.84118e+07	3.02837e+07	3.15305e+07	3.11129e+07	3.1114e+07
M276T29	276.232	28.9485								2.0511e+07	2.01925e+07	1.8125e+07	1.31825e+07	1.19163e+07	1.2186e+07	1.08344e+07	1.17299e+07	1.28229e+07	1.48492e+07	1.48586e+07	1.56202e+07
M582T101	582.396	101.052								1.18848e+07	1.11274e+07	7.51783e+06	1.92935e+07	2.23142e+07	1.79504e+07	1.28905e+08	9.56221e+07	1.37972e+08	5.10348e+07	4.98119e+07	4.97653e+07
M295T131	295.102	131.012								7.49646e+06	1.04611e+07	1.28408e+07	2.59118e+06	2.93869e+06	2.61089e+06	2.86877e+06	2.75445e+06	2.19713e+06	3.3782e+06	3.21808e+06	3.20446e+06
M224T28	224.201	27.7019								1.19786e+07	1.40465e+07	1.5958e+07	1.21217e+07	1.47193e+07	1.15733e+07	1.03029e+07	1.14441e+07	1.06388e+07	1.24102e+07	1.24727e+07	1.24722e+07
M662T63_1	661.963	63.3455								5.06257e+06	5.52673e+06	4.16298e+06	7.39619e+06	1.08291e+07	1.1736e+07	1.08562e+08	7.64919e+07	7.79333e+07	3.44576e+07	3.4646e+07	3.47976e+07
M190T148_1	190.05	148.345								2.47446e+07	2.22143e+07	1.66093e+07	1.51283e+07	1.59642e+07	1.61672e+07	7.9154e+06	8.91019e+06	9.67193e+06	1.82552e+07	1.65531e+07	1.65601e+07
M909T24	908.596	23.7749								8.58784e+06	1.02777e+07	1.15792e+07	6.31739e+06	7.13335e+06	5.60135e+06	9.1851e+06	9.56423e+06	8.87458e+06	8.16913e+06	8.52001e+06	8.51655e+06
M142T28_1	142.078	27.6587								5.52648e+06	1.774e+07	6.21846e+06	4.0946e+06	6.16415e+06	7.01285e+06	1.41014e+07	2.83841e+06	6.09932e+06	6.02314e+06	5.78524e+06	5.79664e+06
M967T145	966.621	145.113								4.53595e+07	4.16033e+07	4.18655e+07	1.72749e+07	2.04007e+07	1.85049e+07	3.13261e+07	9.28386e+06	1.10252e+07	3.34142e+07	3.33531e+07	3.64786e+07
M114T32	114.055	32.4477								2.46774e+07	2.69058e+07	2.26253e+07	2.00306e+07	1.91182e+07	2.29496e+07	5.71379e+07	4.56597e+07	4.47922e+07	2.87183e+07	2.87227e+07	2.83837e+07
M747T33_2	747.43	32.8226								2.56659e+07	2.65933e+07	2.54312e+07	1.18766e+07	1.39951e+07	1.40515e+07	8.25752e+06	7.06209e+06	9.22148e+06	1.68959e+07	1.66854e+07	1.68965e+07
M660T34	660.395	33.6382								4.74958e+07	4.71081e+07	4.77536e+07	2.22718e+07	2.72887e+07	1.29403e+07	3.26418e+07	7.21497e+06	1.05307e+07	2.33458e+07	2.33577e+07	2.24828e+07
M371T107	371.122	107.29								3.56001e+07	4.00033e+07	3.803e+07	3.09125e+07	2.82592e+07	3.14825e+07	3.95138e+07	4.49546e+07	3.58342e+07	2.09258e+07	3.10823e+07	3.14443e+07
M538T28	537.535	27.6587								7.47777e+06	1.09028e+07	1.05818e+07	9.03207e+06	1.04821e+07	9.36123e+06	1.0934e+07	1.0599e+07	1.06275e+07	1.05016e+07	1.01314e+07	1.05134e+07
M552T101	552.499	100.914								5.00786e+07	6.96859e+07	4.67874e+07	5.31287e+07	5.3472e+07	5.38612e+07	5.33523e+07	7.44309e+07	7.07373e+07	5.44795e+07	5.3315e+07	5.33203e+07
M381T286_1	381.102	285.738								902755	970944	931407	2.58096e+07	2.59871e+07	2.52546e+07	945921	321213	1.51617e+07	857632	728275	807988
M908T56	907.521	55.9315								1.53807e+07	1.16898e+07	1.30744e+07	9.21713e+06	8.47034e+06	9.01818e+06	1.37297e+07	1.96387e+07	2.06776e+07	2.05469e+07	1.66865e+07	1.544e+07
M445T42	445.32	42.4813								6.20971e+06	6.17445e+06	2.72009e+07	8.9467e+06	9.90019e+06	8.96286e+06	4.46925e+07	4.1085e+07	4.3196e+07	2.20244e+07	2.22774e+07	2.20259e+07
M941T32	940.642	32.2504								3.42502e+06	2.76216e+06	3.63685e+06	6.98158e+06	7.93129e+06	5.83432e+06	3.06154e+07	2.93598e+07	2.67625e+07	1.73072e+07	1.72951e+07	1.67823e+07
M104T513	104.07	512.531								9.75231e+07	5.22222e+07	1.00112e+08	4.66409e+07	7.63426e+07	3.42404e+07	4.061e+07	1.11241e+08	7.84127e+07	9.96959e+07	8.24702e+07	9.99859e+07
M392T28	392.267	28.3017								6.1804e+06	4.53691e+06	8.94654e+06	7.73562e+06	5.51116e+06	7.7604e+06	4.66081e+06	1.19213e+07	4.66782e+06	7.01609e+06	7.73528e+06	7.73803e+06
M647T30	647.395	29.5777								1.17199e+07	6.63873e+06	5.91331e+06	8.15821e+06	2.90098e+07	7.23095e+06	6.56639e+06	4.93898e+06	5.8971e+06	6.05986e+06	6.34131e+06	6.09293e+06
M609T40	609.451	40.0106								5.71486e+06	6.67523e+07	1.73103e+07	1.01752e+07	2.93753e+07	2.61712e+07	4.53371e+07	4.65562e+07	4.48637e+07	2.01011e+07	2.22582e+07	2.23022e+07
M449T52_1	448.811	52.0968								1.73415e+06	989986	1.67718e+06	3.71921e+06	4.06255e+06	3.71287e+06	5.25319e+07	3.61801e+07	2.37033e+07	1.48874e+07	1.5024e+07	1.50237e+07
M369T107	369.152	107.494								3.37307e+07	2.97771e+07	2.97331e+07	4.0054e+07	3.95599e+07	3.91123e+07	5.03796e+07	5.15053e+07	5.12333e+07	4.09642e+07	4.32017e+07	4.09454e+07
M172T28	172.133	28.4118								2.46412e+07	1.87512e+07	2.16046e+07	1.80184e+07	1.82528e+07	1.82717e+07	1.06847e+07	1.40789e+07	1.3083e+07	1.83438e+07	1.86132e+07	1.82951e+07
M631T28_1	631.399	28.3858								1.28869e+07	1.53208e+07	1.10908e+07	2.25999e+07	2.05231e+07	2.17305e+07	1.5558e+07	1.08212e+07	1.42813e+07	1.90558e+07	1.85067e+07	1.88437e+07
M335T107	335.258	107.463								3.45447e+07	4.53479e+07	4.67332e+07	3.56997e+07	3.53848e+07	3.77594e+07	3.77994e+07	3.9059e+07	3.40952e+07	3.46146e+07	3.29804e+07	3.29192e+07
M358T98	358.081	98.483								1.09001e+07	1.60671e+07	2.92622e+07	2.29131e+07	2.20108e+07	2.23297e+07	1.16025e+08	1.21319e+08	1.23539e+08	2.93024e+07	4.08655e+07	4.08428e+07
M550T27	550.414	27.0167								2.62309e+07	2.90419e+07	2.40928e+07	2.31677e+07	2.39748e+07	2.24692e+07	1.9862e+07	2.1443e+07	1.93942e+07	2.13382e+07	2.14744e+07	2.13378e+07
M793T38	792.65	37.8718								4.41997e+07	4.43125e+07	3.05615e+07	1.95548e+07	2.86883e+07	3.07338e+07	1.02886e+07	1.32454e+07	9.7516e+06	2.24948e+07	2.2495e+07	2.25954e+07
M117T148	116.986	148.357								2.76222e+07	4.04327e+07	1.247e+08	5.71253e+07	5.84856e+07	5.69365e+07	4.37711e+07	5.46936e+07	5.35115e+07	4.27846e+07	5.85253e+07	6.35535e+07
M663T32	662.953	32.3342								1.27905e+07	1.36853e+06	1.49518e+06	4.67675e+06	5.35541e+06	4.71116e+06	3.19528e+07	2.90247e+07	3.30382e+07	1.44116e+07	1.45486e+07	1.63465e+07
M176T148	176.023	147.975								1.17552e+08	4.68346e+07	1.33477e+08	1.0626e+08	1.19926e+08	1.26326e+08	9.39158e+07	8.53113e+07	1.07272e+08	1.06558e+08	1.43131e+08	1.44847e+08
M319T154	319.154	154.223								3.08159e+07	2.75966e+07	2.42598e+07	2.21432e+07	2.09969e+07	2.16488e+07	1.4218e+07	1.2889e+07	1.295e+07	2.22827e+07	2.09094e+07	2.17529e+07
M167T27	167.085	27.3993								3.96786e+06	3.14517e+06	2.43618e+06	5.83763e+06	3.13999e+06	3.4126e+06	3.39211e+06	5.08356e+06	2.1126e+06	4.72922e+06	6.18716e+06	4.95732e+06
M962T460_2	962.044	459.762								9.69224e+06	8.56295e+06	5.35684e+06	4.18106e+07	7.63816e+07	1.3988e+08	1.38261e+08	2.85125e+08	9.75635e+07	3.45958e+07	4.15082e+07	4.2088e+07
M225T148	225.148	147.711								3.43221e+07	3.54803e+07	4.14991e+07	3.18716e+07	3.27482e+07	3.3275e+07	4.12148e+07	4.09485e+07	4.34808e+07	3.90227e+07	3.82785e+07	3.8272e+07
M521T170	521.17	170.168								3.30589e+07	2.95466e+07	2.09749e+07	1.26598e+07	1.416e+07	1.54943e+07	1.17256e+07	1.22541e+07	1.2174e+07	1.94593e+07	1.86718e+07	1.86952e+07
M561T157	561.173	156.666								3.35103e+07	3.56817e+07	2.95215e+07	2.48912e+07	2.37957e+07	2.34902e+07	1.35571e+07	1.1132e+07	1.14198e+07	2.39947e+07	2.42461e+07	2.24037e+07
M446T75	446.296	74.9079								1.22218e+07	1.17291e+07	1.29044e+07	1.57407e+07	1.2942e+07	1.40224e+07	6.31088e+07	8.15794e+07	8.31947e+07	4.42446e+07	4.39829e+07	4.81485e+07
M345T98	345.144	97.7254								7.9071e+07	8.90248e+07	6.58889e+07	6.38822e+07	6.16831e+07	4.84382e+07	1.04008e+08	7.65558e+07	7.7143e+07	7.77681e+07	8.24933e+07	8.24387e+07
M365T28	365.247	27.6686								2.56344e+07	2.74839e+07	2.52295e+07	2.56202e+07	2.69013e+07	2.64756e+07	2.24467e+07	2.1799e+07	2.11255e+07	2.34086e+07	2.34281e+07	2.34623e+07
M198T337	198.124	336.679								7.85904e+06	7.56733e+06	7.3015e+06	4.20489e+07	4.18351e+07	4.10043e+07	3.59337e+06	3.40073e+06	3.04171e+06	1.75944e+07	1.75374e+07	1.74268e+07
M99T327	98.9753	326.533								4.48367e+07	1.51951e+08	2.10208e+08	2.37883e+08	4.90605e+07	9.96729e+07	6.34063e+07	4.44574e+08	3.80846e+08	1.47332e+08	1.81939e+08	1.82713e+08
M374T149	374.092	148.949								2.54053e+07	3.14931e+07	5.17938e+07	1.27157e+07	6.72381e+06	1.13116e+07	5.4009e+06	1.56851e+06	3.15396e+06	6.88975e+06	7.11297e+06	7.88928e+06
M321T295_3	321.14	294.932								4.91076e+07	4.67256e+07	4.08785e+07	3.09919e+07	2.95223e+07	3.23299e+07	3.05651e+07	3.97762e+07	2.90392e+07	3.39643e+07	3.39777e+07	3.34129e+07
M287T163	287.055	163.072								5.83079e+07	5.42088e+07	6.78037e+07	4.63276e+07	4.09401e+07	4.18298e+07	4.1997e+07	4.3669e+07	3.05651e+07	4.17651e+07	4.23441e+07	4.23405e+07
M731T45	731.434	44.9941								9.50627e+07	6.1208e+07	8.78206e+07	2.13486e+07	4.10041e+07	2.28021e+07	2.5435e+07	2.45335e+07	2.0648e+07	4.19179e+07	4.1911e+07	4.09475e+07
M345T100	345.094	100.368								1.44813e+06	1.48404e+06	1.07469e+06	1.32179e+06	1.85791e+06	2.22084e+06	1.04935e+06	1.01334e+06	1.57845e+07	3.68033e+06	3.35576e+06	5.85532e+06
M280T372	280.085	371.778								4.44031e+06	4.16469e+06	4.17203e+06	1.5264e+06	1.29333e+06	1.35138e+06	4.14584e+07	4.23642e+07	4.46503e+07	1.35912e+07	1.31794e+07	1.31965e+07
M313T52	313.274	52.4285								7.1668e+07	8.0931e+07	7.82461e+07	8.65187e+07	7.03011e+07	8.43822e+07	9.60497e+07	8.60433e+07	8.23873e+07	8.34052e+07	8.29594e+07	8.76617e+07
M421T25_1	421.313	25.427								1.02629e+07	1.04172e+07	1.55047e+07	9.91732e+06	1.29951e+07	6.02761e+06	8.65953e+06	1.75384e+07	1.37311e+07	1.2241e+07	9.97038e+06	1.22889e+07
M457T109	457.221	108.604								6.69159e+07	6.86508e+07	6.64509e+07	3.49958e+07	3.18742e+07	3.58096e+07	3.22533e+07	2.91153e+07	2.83371e+07	3.67942e+07	3.48102e+07	3.47596e+07
M560T81	560.38	80.9621								3.12267e+07	2.73493e+07	2.92755e+07	3.42574e+07	3.77621e+07	3.22365e+07	7.23207e+07	7.76536e+07	8.259e+07	4.45569e+07	4.45759e+07	4.4576e+07
M181T117	181.049	117.012								1.24866e+07	1.1994e+07	1.80554e+07	8.25204e+06	8.5133e+06	8.35583e+06	8.0574e+06	3.97175e+06	5.96854e+06	8.55327e+06	8.3884e+06	8.38957e+06
M752T47	751.525	47.0963								4.89821e+06	4.98372e+06	5.32521e+06	9.79643e+06	9.08862e+06	9.84665e+06	6.29405e+07	6.74461e+07	5.04386e+07	2.86132e+07	2.86231e+07	2.70159e+07
M779T33	779.035	32.8226								2.15409e+06	2.94206e+06	1.90218e+06	8.44848e+06	6.14538e+06	5.78805e+06	5.40969e+07	4.19687e+07	4.12931e+07	1.91227e+07	1.98435e+07	1.98485e+07
M615T302	615.226	302.041								3.66389e+07	3.62297e+07	2.60489e+07	2.58544e+07	2.61141e+07	2.70964e+07	2.79314e+07	2.55471e+07	2.6238e+07	3.29853e+07	3.05948e+07	3.10427e+07
M285T55	285.17	55.3346								5.16312e+07	5.3574e+07	7.03267e+07	1.96189e+07	1.82566e+07	1.8705e+07	1.61253e+07	1.63705e+07	2.08174e+07	3.1986e+07	3.58855e+07	3.19704e+07
M158T563_2	158.165	563.24								1.97687e+08	1.6233e+08	5.86338e+07	1.60796e+08	7.83131e+07	1.4559e+08	1.6018e+08	1.0696e+08	9.66653e+07	9.50117e+07	9.58996e+07	1.07522e+08
M85T422	85.0285	421.788								4.41923e+06	4.4262e+06	4.47431e+06	1.1991e+07	1.49953e+07	1.17967e+07	2.51735e+07	3.9671e+07	2.67847e+07	2.03404e+07	2.0276e+07	2.18576e+07
M623T25	622.613	25.073								7.30531e+06	7.80489e+06	7.98468e+06	1.01275e+07	1.39428e+07	1.35093e+07	7.05121e+06	7.37495e+06	6.99045e+06	7.81227e+06	7.8361e+06	7.16403e+06
M811T73	810.542	73.1688								6.1763e+06	7.3996e+06	6.69279e+06	1.28755e+07	1.20074e+07	1.58899e+07	7.25346e+07	7.62554e+07	7.54615e+07	3.60157e+07	3.59734e+07	3.68666e+07
M335T262	335.092	261.681								5.589e+07	6.45795e+07	6.81986e+07	1.8282e+07	1.93625e+07	1.94548e+07	5.52325e+06	5.12487e+06	5.40081e+06	2.62427e+07	2.7053e+07	2.70601e+07
M277T29	277.216	29.3678								1.60601e+07	1.65798e+07	1.99199e+07	1.74546e+07	1.97147e+07	1.64177e+07	1.30238e+07	1.62571e+07	1.1194e+07	1.65961e+07	1.65943e+07	1.64283e+07
M295T153_1	295.081	152.78								3.06828e+07	3.16724e+07	3.34336e+07	1.82637e+07	2.24145e+07	2.67446e+07	4.74185e+07	4.51348e+07	5.31749e+07	2.406e+07	2.90346e+07	2.8304e+07
M209T27_2	209.153	27.0648								1.72256e+07	1.48408e+07	1.58708e+07	1.04895e+07	1.07183e+07	1.14063e+07	1.07214e+07	7.45906e+06	9.41758e+06	1.07189e+07	1.07073e+07	1.09307e+07
M480T57_1	479.839	57.4159								4.21546e+06	5.99198e+06	4.81788e+06	8.42516e+06	1.00316e+07	9.54123e+06	6.38867e+07	5.93535e+07	6.65871e+07	2.59154e+07	2.5652e+07	2.56309e+07
M564T26	564.42	26.3737								9.61649e+06	9.6646e+06	8.7416e+06	1.0974e+07	9.65498e+06	1.20869e+07	8.93136e+06	9.89587e+06	9.24004e+06	8.74423e+06	8.73837e+06	9.12548e+06
M158T468_2	158.165	467.935								7.50001e+07	8.08639e+07	3.97324e+07	4.6897e+07	5.9194e+07	5.7761e+07	5.67687e+07	4.76123e+07	4.73643e+07	7.45303e+07	6.69675e+07	5.64442e+07
M517T37	517.389	36.9715								1.49281e+07	1.79391e+07	1.59017e+07	1.19694e+07	2.53508e+07	1.48386e+07	1.84358e+07	1.71362e+07	1.43329e+07	1.89391e+07	1.72945e+07	1.72343e+07
M871T24	870.563	23.7704								1.1569e+07	1.16685e+07	1.017e+07	9.61819e+06	9.14012e+06	9.47988e+06	7.10731e+06	8.3612e+06	7.3197e+06	9.32405e+06	9.32578e+06	9.20113e+06
M963T460_1	962.545	460.419								6.78933e+06	6.76822e+06	1.06389e+07	4.1466e+07	3.04386e+07	6.11979e+07	5.33965e+07	1.42258e+08	4.20713e+07	3.58839e+07	4.10709e+07	5.60648e+07
M199T148_2	199.039	148.292								4.09657e+07	6.25439e+07	1.73093e+08	1.45786e+08	1.2918e+08	1.25849e+08	1.40884e+08	1.35931e+08	1.52052e+08	1.13655e+08	1.51471e+08	1.51112e+08
M199T148_1	199.001	148.297								6.94594e+06	1.00738e+07	5.57257e+07	2.70009e+07	6.29539e+06	4.50045e+06	8.08933e+07	2.1121e+06	2.75308e+06	2.49399e+07	5.98531e+07	6.14763e+07
M300T297	300.165	297.333								1.54024e+07	1.46927e+07	1.44551e+07	2.02172e+07	2.31662e+07	2.59981e+07	1.43636e+07	1.30612e+07	1.38473e+07	1.25416e+07	1.28605e+07	1.38158e+07
M370T31	370.243	30.913								7.21049e+06	864790	6.06924e+06	3.03955e+06	9.4996e+06	1.0084e+07	1.07995e+07	9.00896e+06	1.49774e+07	7.32932e+06	7.30778e+06	7.95524e+06
M247T305	247.058	304.78								3.42349e+07	3.2701e+07	3.09544e+07	1.48092e+07	1.40431e+07	1.44491e+07	2.53904e+07	2.57996e+07	2.55758e+07	2.51611e+07	2.48067e+07	2.48063e+07
M98T111	98.06	110.798								1.02191e+07	1.02852e+07	1.0068e+07	9.39145e+06	9.37494e+06	8.88041e+06	6.26743e+07	6.41664e+07	5.94437e+07	3.0687e+07	3.0697e+07	2.90153e+07
M855T164_2	855.499	163.958								3.13185e+07	2.91004e+07	2.45957e+07	6.94915e+06	5.60722e+06	4.80901e+06	4.41801e+06	4.46746e+06	4.18464e+06	1.37117e+07	1.21693e+07	1.21629e+07
M158T405	158.012	405.009								1.47154e+08	1.3611e+08	8.09504e+07	7.63206e+07	6.7057e+07	5.85277e+07	7.85722e+07	1.64925e+08	1.07972e+08	5.02485e+07	8.26624e+07	5.98366e+07
M493T32_1	492.838	32.3216								1.2884e+06	1.77427e+06	476814	2.99595e+06	3.64738e+06	2.85712e+06	2.23397e+07	2.21457e+07	2.04674e+07	9.17979e+06	8.81395e+06	9.17364e+06
M798T92	797.518	92.3683								6.71704e+07	6.59495e+07	7.01521e+07	6.38294e+07	7.50396e+07	6.04357e+07	7.12632e+07	6.00333e+07	8.99417e+07	6.61027e+07	6.62877e+07	7.44004e+07
M962T436	962.295	436.016								1.04567e+07	2.23237e+06	4.50272e+06	2.29651e+07	5.63629e+07	5.87131e+07	7.32259e+07	8.19035e+07	9.648e+07	7.68588e+07	6.81825e+07	6.8992e+07
M897T53	896.616	52.8292								4.13922e+06	4.01281e+06	4.8779e+06	9.26877e+06	1.05554e+07	7.28784e+06	6.22691e+07	5.97883e+07	6.47599e+07	2.71892e+07	2.78144e+07	2.71627e+07
M124T171	124.087	171.369								7.14082e+07	8.17579e+07	5.86539e+07	7.74749e+07	7.67534e+07	7.80071e+07	7.54274e+07	7.43275e+07	5.50789e+07	7.64762e+07	5.41423e+07	7.66692e+07
M547T162	547.346	161.868								4.83854e+07	3.95688e+07	3.86544e+07	1.97287e+07	1.41989e+07	1.19482e+07	8.02016e+06	7.55188e+06	8.35761e+06	2.21579e+07	2.25407e+07	1.92433e+07
M99T513	98.9746	512.531								5.62091e+07	2.25196e+07	5.35666e+07	3.06262e+07	2.95137e+07	3.03413e+07	3.1478e+07	3.23531e+07	3.21402e+07	1.57591e+07	2.95683e+07	4.5678e+07
M883T382	883.084	381.582								1.96874e+07	2.01138e+07	1.49242e+07	5.19839e+07	5.42261e+07	5.24074e+07	9.93699e+07	9.78308e+07	1.02544e+08	5.57124e+07	5.62472e+07	5.62418e+07
M87T30	87.044	29.6575								5.1795e+06	5.30108e+06	3.34772e+06	8.88888e+06	8.05907e+06	8.23088e+06	1.48623e+07	1.36621e+07	1.63624e+07	9.4107e+06	9.42994e+06	9.92191e+06
M479T24	479.372	24.4302								1.23842e+07	1.20321e+07	1.10856e+07	5.20336e+06	4.84671e+06	6.5112e+06	3.94461e+06	3.68765e+06	3.71932e+06	5.26594e+06	5.70458e+06	5.28009e+06
M553T96	553.277	95.8108								6.16527e+07	6.61502e+07	6.0832e+07	6.94056e+07	6.58078e+07	6.67749e+07	4.34809e+07	3.84104e+07	4.18939e+07	5.17485e+07	5.21341e+07	5.13695e+07
M288T142	288.058	141.913								4.50988e+07	7.64555e+07	3.75782e+07	6.66616e+07	6.62236e+07	3.72098e+07	3.3412e+07	3.3105e+07	3.65037e+07	4.00702e+07	3.96217e+07	3.96213e+07
M339T31	339.238	30.8999								5.42597e+06	3.198e+06	4.79917e+06	5.71892e+06	8.36277e+06	7.62197e+06	2.55517e+06	1.27135e+07	1.211e+07	1.17767e+07	1.05155e+07	1.0611e+07
M339T265	339.077	265.295								4.38907e+07	5.59369e+07	7.86142e+07	8.26144e+06	6.30822e+06	5.5431e+06	920263	8.76909e+06	483037	2.3408e+07	2.78522e+07	2.34469e+07
M258T135	258.279	134.832								1.94551e+07	2.23508e+07	2.21411e+07	1.65568e+07	2.23382e+07	1.79862e+07	2.24222e+07	1.75919e+07	1.91665e+07	1.69231e+07	1.8886e+07	1.67734e+07
M321T296	321.091	295.576								6.07763e+07	6.38909e+07	6.80412e+07	3.98273e+07	4.53536e+07	4.22189e+07	3.02521e+07	3.47438e+07	3.2015e+07	4.14021e+07	3.95681e+07	4.13502e+07
M634T102	633.931	102.355								5.33913e+06	4.50148e+06	2.72328e+06	1.02557e+07	1.08878e+07	6.19357e+06	9.58626e+07	6.49591e+07	1.05463e+08	2.84655e+07	2.80361e+07	2.80335e+07
M665T56	665.351	56.3227								1.17243e+08	1.16424e+08	1.12117e+08	3.17023e+07	3.34494e+07	3.23472e+07	1.26236e+07	3.07308e+07	3.15066e+07	5.87022e+07	6.06282e+07	5.86841e+07
M272T79	272.076	79.3725								7.75997e+07	7.73972e+07	7.70278e+07	1.4096e+07	1.32671e+07	1.43467e+07	2.92696e+07	3.10188e+07	3.37519e+07	4.09025e+07	4.0793e+07	5.13419e+07
M549T407	549.247	406.951								2.92862e+07	2.92525e+07	2.85885e+07	6.31682e+06	5.89545e+06	6.51232e+06	1.19456e+06	1.32939e+06	1.09794e+06	1.12722e+07	1.1282e+07	1.05436e+07
M158T505	158.165	505.373								9.53572e+07	7.434e+07	1.14152e+08	1.06688e+08	1.14232e+08	1.1541e+08	1.15189e+08	5.68366e+07	1.41105e+08	1.34228e+08	1.55198e+08	1.24066e+08
M954T146	953.557	146.436								5.60759e+07	5.91245e+07	6.14144e+07	4.15107e+07	3.62605e+07	3.33743e+07	2.21789e+07	2.24543e+07	2.26952e+07	5.11161e+07	5.04598e+07	4.92382e+07
M267T40	267.18	39.9871								1.36803e+07	1.40697e+07	2.81032e+07	2.59382e+07	1.7985e+07	2.91078e+07	3.31428e+07	6.3844e+07	6.21436e+07	3.05012e+07	2.73834e+07	2.74275e+07
M934T24	933.573	23.7757								7.54958e+06	7.42948e+06	8.63753e+06	8.21425e+06	7.87159e+06	7.10729e+06	8.51714e+06	8.34908e+06	8.35173e+06	8.72567e+06	8.46743e+06	8.46959e+06
M384T61	384.092	60.8628								9.97702e+07	1.14938e+08	1.00394e+08	7.01132e+06	6.70225e+06	5.93925e+06	3.81525e+07	3.81525e+07	3.81525e+07	2.34803e+07	2.34804e+07	2.32754e+07
M524T33_2	524.367	32.8939								3.11237e+06	1.70806e+06	1.87657e+06	4.01619e+06	4.77785e+06	3.63402e+06	3.1715e+07	3.16206e+07	3.15602e+07	1.56826e+07	1.58942e+07	1.5682e+07
M124T184	124.087	184.272								7.36164e+07	3.51945e+07	7.66192e+07	6.97734e+07	1.32269e+08	7.04455e+07	6.51558e+07	6.94164e+07	5.88401e+07	1.00211e+08	9.07469e+07	9.14523e+07
M958T146	957.568	146.069								3.33689e+07	3.76341e+07	3.37492e+07	3.25479e+07	3.78502e+07	3.5985e+07	4.04316e+07	3.49476e+07	3.90199e+07	3.8891e+07	4.6559e+07	4.89585e+07
M296T393	296.066	392.583								500419	548282	418756	585538	568428	637338	1.69556e+07	1.51278e+07	1.65865e+07	3.36296e+06	4.87573e+06	3.10414e+06
M335T193	335.258	192.826								3.07456e+07	3.06406e+07	2.99783e+07	3.20483e+07	3.03901e+07	3.1035e+07	2.22488e+07	2.33402e+07	2.285e+07	3.02581e+07	2.97405e+07	2.97521e+07
M612T42	611.918	42.1983								1.55746e+06	4.24692e+06	6.49579e+06	8.6898e+06	5.3003e+06	1.15483e+07	7.39934e+07	7.59462e+07	9.73502e+07	3.18158e+07	3.4045e+07	3.43794e+07
M786T32_2	786.043	32.2199								932056	431868	887296	3.23084e+06	3.45616e+06	2.11819e+06	2.14836e+07	2.36101e+07	2.26255e+07	8.7724e+06	8.78456e+06	8.45018e+06
M233T326	233.117	326.002								1.67882e+06	1.17424e+06	1.63167e+06	865129	889900	819517	880022	810108	801772	4.81939e+06	4.56338e+06	8.47853e+06
M420T113_2	420.101	113.379								6.28397e+07	6.25427e+07	6.6268e+07	6.8158e+07	6.24488e+07	6.11478e+07	3.4383e+07	3.56845e+07	3.36852e+07	5.09227e+07	5.19271e+07	5.09062e+07
M560T46	560.38	45.7683								1.09152e+07	1.12798e+07	1.05757e+07	2.02155e+07	8.70721e+06	7.05956e+06	5.93832e+07	5.85689e+07	6.65422e+07	3.80151e+07	3.97089e+07	3.82406e+07
M713T133	713.067	132.833								1.16409e+08	1.16409e+08	1.16409e+08	6.40663e+07	1.61837e+08	1.53651e+08	1.70424e+08	8.99428e+07	1.69965e+08	7.1339e+07	6.85864e+07	7.13992e+07
M84T266	84.0807	266.408								4.83908e+07	4.72974e+07	4.75532e+07	3.14171e+07	1.5385e+08	1.81113e+08	4.49057e+07	1.25326e+08	3.96548e+07	4.31689e+07	4.32087e+07	3.29783e+07
M165T323	165.052	322.706								2.24075e+08	2.62445e+08	2.48165e+08	3.22142e+08	2.42222e+08	2.37822e+08	2.47496e+08	2.27837e+08	2.2858e+08	2.06004e+08	2.50275e+08	2.52345e+08
M124T267	124.087	267.046								7.68747e+07	7.26128e+07	1.07338e+08	1.40995e+08	2.08336e+08	1.75467e+08	1.50572e+08	1.87811e+08	7.25667e+07	1.29021e+08	1.34321e+08	1.34293e+08
M553T58	553.278	58.1174								2.96704e+07	4.1014e+07	3.68049e+07	8.26436e+07	7.96601e+07	4.01284e+07	2.36393e+07	3.02769e+07	4.96348e+07	3.43171e+07	3.54726e+07	3.43234e+07
M509T91_2	509.348	90.7265								1.32276e+07	1.22692e+07	9.43514e+06	2.15089e+07	2.31503e+07	2.14737e+07	1.35394e+08	1.38143e+08	1.12908e+08	5.11512e+07	5.11538e+07	4.91528e+07
M509T91_1	509.272	91.3078								1.26589e+07	8.06975e+06	5.8853e+06	6.29506e+06	4.33652e+06	5.05825e+06	9.20153e+07	8.89065e+07	7.98437e+07	7.4096e+06	2.17083e+07	2.24888e+07
M124T311	124.087	311.052								5.47318e+07	1.6024e+08	1.54314e+08	1.75286e+08	1.37325e+08	1.2393e+08	7.23559e+07	3.02784e+08	1.70539e+08	3.11629e+08	3.09406e+08	3.09406e+08
M189T148	189.127	147.702								2.49665e+07	2.59142e+07	2.16605e+07	2.35252e+07	2.54688e+07	2.49374e+07	3.28754e+07	3.10042e+07	3.5589e+07	2.95129e+07	2.87763e+07	2.87739e+07
M314T55	314.217	54.7729								1.83022e+07	1.13826e+07	1.78263e+07	1.62137e+07	1.3556e+07	1.30008e+07	6.43092e+07	4.74593e+07	8.03931e+07	3.29018e+07	3.29873e+07	3.65301e+07
M655T106	655.443	106.079								4.73621e+06	4.54623e+06	4.53093e+06	8.06206e+06	1.9677e+07	2.0746e+07	5.85821e+07	9.22704e+07	6.12356e+07	2.34691e+07	2.34686e+07	2.33728e+07
M464T48	464.332	47.532								4.90378e+07	4.88721e+07	2.62409e+06	1.64516e+07	6.67747e+06	7.77738e+06	5.96711e+07	5.58017e+07	5.32295e+07	3.03042e+07	3.02884e+07	2.81922e+07
M520T24	520.139	23.779								5.35891e+06	7.03657e+06	7.38636e+06	5.99323e+06	6.79024e+06	6.79781e+06	7.76357e+06	8.19146e+06	8.06368e+06	1.05596e+07	1.0558e+07	1.09309e+07
M942T143	941.612	142.799								4.00209e+07	8.71548e+07	3.32003e+07	3.17221e+07	2.93395e+07	3.28622e+07	3.13688e+07	3.79333e+07	3.41686e+07	3.12531e+07	3.46173e+07	3.10175e+07
M341T62	341.217	61.5405								8.57787e+06	1.4776e+07	1.36747e+07	2.25816e+07	1.25476e+07	1.14439e+07	9.02344e+07	6.50956e+07	8.81531e+07	2.81891e+07	2.81856e+07	2.94341e+07
M114T28	114.091	27.6587								1.8925e+07	1.66569e+07	2.08225e+07	1.16924e+07	1.69005e+07	1.96622e+07	7.21257e+06	1.41653e+07	8.91555e+06	1.15723e+07	1.13293e+07	1.15795e+07
M650T51	650.432	50.771								8.98011e+06	8.04493e+06	9.65583e+06	1.79057e+07	9.53554e+06	1.39945e+07	8.68922e+07	1.2536e+08	1.38667e+08	3.87577e+07	3.87234e+07	3.77077e+07
M738T93	738.483	92.6924								1.49636e+06	4.93785e+07	722180	5.56222e+07	6.51517e+06	5.13831e+07	5.24533e+07	3.64942e+07	5.04846e+07	1.51178e+07	1.68829e+07	1.52014e+07
M83T29	83.0491	28.7158								1.01485e+07	1.06659e+07	6.98366e+06	1.60137e+07	1.54946e+07	1.4499e+07	1.10726e+07	1.1006e+07	1.31407e+07	1.24649e+07	1.18452e+07	1.24677e+07
M133T161	133.101	161.269								5.81159e+07	6.53856e+07	5.73451e+07	4.31314e+07	3.85099e+07	3.62659e+07	3.64824e+07	3.36013e+07	3.62723e+07	4.843e+07	4.51142e+07	4.51114e+07
M387T156	387.163	156.052								4.92573e+07	4.86969e+07	5.01081e+07	2.80992e+07	2.96502e+07	2.89156e+07	1.79206e+07	1.91145e+07	1.93815e+07	3.37768e+07	3.34121e+07	3.3414e+07
M584T34	584.446	33.7728								2.06033e+07	2.61415e+07	2.44375e+07	2.63711e+07	2.34959e+07	2.31939e+07	1.92907e+07	1.94761e+07	2.7051e+07	2.42826e+07	2.5543e+07	2.42088e+07
M471T150	471.09	149.663								4.48678e+07	4.31741e+07	4.15588e+07	2.74722e+07	2.83514e+07	2.80403e+07	1.41108e+07	1.96143e+07	1.8649e+07	3.00378e+07	2.8331e+07	2.84657e+07
M142T504	142.035	503.839								4.82565e+07	6.28128e+07	2.70083e+07	4.10938e+07	3.76225e+07	4.0417e+07	3.90844e+07	7.89101e+07	5.66027e+07	3.42727e+07	3.61371e+07	5.18908e+07
M133T108	133.101	107.643								5.88633e+07	6.57853e+07	6.51308e+07	5.90647e+07	5.6969e+07	6.01666e+07	5.33679e+07	5.24595e+07	5.34381e+07	6.00261e+07	5.93312e+07	5.93357e+07
M298T242	297.991	242.478								2.64078e+07	1.79518e+07	4.64846e+07	9.43413e+07	1.1123e+08	1.45538e+08	2.14242e+08	2.8212e+08	2.70412e+08	5.44797e+07	7.7772e+07	1.01409e+08
M77T62	77.3931	62.1816								5.7722e+07	1.02043e+08	9.86674e+07	7.81199e+07	7.52543e+07	1.2518e+08	7.46406e+07	1.21156e+08	1.06231e+08	8.35038e+07	8.31573e+07	9.01777e+07
M99T563_1	98.9745	562.779								3.45399e+07	1.66205e+08	1.68576e+08	1.6784e+08	1.21113e+08	1.29724e+08	1.19368e+08	8.78718e+07	1.00752e+08	4.71579e+07	9.1927e+07	7.15606e+07
M497T57	497.311	56.9667								8.84315e+07	9.79799e+07	9.76029e+07	9.40092e+07	1.02876e+08	1.05625e+08	9.41845e+07	9.88801e+07	8.53233e+07	1.00763e+08	1.00604e+08	9.56468e+07
M398T59	398.108	58.8077								1.27358e+08	6.24045e+07	6.55498e+07	3.75006e+07	9.04722e+07	3.58832e+07	1.59032e+07	2.37029e+07	1.64759e+07	6.79655e+07	5.9405e+07	6.80162e+07
M580T28	580.416	28.2063								6.25154e+06	4.42318e+06	4.2829e+06	6.31706e+06	4.9158e+06	5.89254e+06	1.54806e+07	4.39495e+06	1.4865e+07	6.45873e+06	6.49197e+06	7.086e+06
M142T534	142.035	534.441								4.26713e+07	7.45353e+07	5.72581e+07	7.80045e+07	4.90026e+07	4.61336e+07	4.68907e+07	4.76317e+07	4.81718e+07	3.71165e+07	4.56041e+07	3.91808e+07
M473T65_1	472.831	65.0126								5.49747e+06	5.54919e+06	5.92588e+06	7.37209e+06	1.21656e+07	9.49086e+06	5.45372e+07	6.49913e+07	7.92009e+07	2.89561e+07	2.8908e+07	3.05592e+07
M169T27	169.101	27.0648								2.19425e+07	2.04313e+07	2.14215e+07	1.97944e+07	2.28008e+07	1.85977e+07	1.71848e+07	1.70486e+07	1.5954e+07	1.74074e+07	1.6914e+07	1.74205e+07
M163T116	163.148	115.646								8.21044e+06	7.83932e+06	2.77567e+07	9.0115e+06	7.29113e+06	7.20535e+06	3.70766e+07	3.59864e+07	3.82919e+07	8.36076e+06	9.52363e+06	8.3795e+06
M171T27_2	171.117	27.1483								2.85678e+07	2.74801e+07	2.78693e+07	2.44526e+07	2.41819e+07	2.84999e+07	2.34338e+07	2.64411e+07	2.30445e+07	2.35179e+07	2.35433e+07	2.22944e+07
M181T172	181.05	171.523								4.55143e+07	4.46774e+07	4.54793e+07	4.67093e+07	4.6786e+07	5.1681e+07	3.01513e+07	3.10226e+07	3.22014e+07	4.29543e+07	4.30953e+07	4.15294e+07
M491T37	491.373	36.9404								1.54637e+07	2.97106e+07	1.69184e+07	3.02176e+07	1.19563e+07	2.78711e+07	1.0537e+07	2.77247e+07	3.00657e+07	2.45167e+07	1.89786e+07	2.45002e+07
M776T38	775.536	37.5823								2.46104e+07	4.35918e+07	2.72142e+07	4.03691e+07	4.05026e+07	3.52687e+07	2.54268e+07	4.33412e+07	3.80136e+07	2.77865e+07	2.91683e+07	2.7626e+07
M113T244	112.978	243.535								1.5731e+08	9.7968e+07	1.3597e+08	2.40973e+08	2.70396e+08	8.09187e+07	2.81253e+08	3.19708e+08	3.22348e+08	1.71297e+08	2.17008e+08	2.35543e+08
M869T36	868.584	36.155								2.40154e+06	4.10242e+06	2.39984e+06	1.19738e+07	1.52606e+07	7.19131e+06	6.94466e+07	6.68461e+07	5.68571e+07	3.64911e+07	3.7018e+07	3.5741e+07
M276T106	276.075	106.043								2.2197e+07	2.43876e+07	2.54689e+07	2.19296e+07	2.15372e+07	2.16395e+07	2.62703e+07	3.2163e+07	2.84572e+07	1.63948e+07	2.28162e+07	2.38923e+07
M987T150	986.605	150.265								3.83188e+07	3.62764e+07	3.0122e+07	1.96478e+07	2.2072e+07	1.82812e+07	1.53738e+07	1.53726e+07	1.6798e+07	2.30069e+07	2.17158e+07	2.29315e+07
M592T83	592.39	82.9421								7.8073e+06	7.86428e+06	6.82321e+06	1.57493e+07	1.58929e+07	2.23771e+07	8.37031e+07	6.77505e+07	9.32687e+07	3.87362e+07	3.87264e+07	4.41755e+07
M142T468_1	142.035	468.228								6.48245e+07	2.04119e+08	2.39175e+08	2.91648e+08	3.11962e+08	2.84294e+08	2.72224e+08	1.82054e+08	2.38655e+08	1.55824e+08	1.95731e+08	1.97407e+08
M505T175	505.169	175.082								723921	445198	1.4637e+07	310440	285525	307375	3.24429e+06	3.54107e+06	3.19305e+06	365125	324728	328610
M539T41	538.87	41.4498								4.055e+06	4.66913e+06	3.79375e+06	9.90852e+06	1.09361e+07	8.34542e+06	5.78256e+07	7.23659e+07	4.91361e+07	2.87174e+07	2.74784e+07	2.73291e+07
M229T283	229.155	283.152								3.68609e+07	3.46407e+07	3.47407e+07	2.81469e+07	2.86275e+07	2.66517e+07	2.68588e+07	2.6452e+07	2.80095e+07	2.94968e+07	3.01252e+07	2.94954e+07
M517T38	516.857	38.2885								4.28811e+06	2.93426e+06	4.44244e+06	7.36079e+06	1.1338e+07	7.75618e+06	4.45281e+07	6.20283e+07	7.51883e+07	2.21192e+07	2.68369e+07	2.20435e+07
M561T94	560.884	94.2536								6.16438e+06	3.77306e+06	6.78482e+06	1.16092e+07	1.16054e+07	1.63057e+07	7.37202e+07	8.30948e+07	6.83371e+07	3.04942e+07	3.15011e+07	3.05095e+07
M142T327	142.035	327.378								7.98231e+07	1.15582e+08	1.58492e+08	3.26649e+08	3.3675e+07	1.39466e+08	2.88098e+08	3.02411e+08	2.66815e+08	1.48993e+08	1.58406e+08	1.49406e+08
M201T26	201.164	26.3964								2.54791e+07	2.45599e+07	2.32387e+07	2.48437e+07	2.14293e+07	2.4752e+07	2.25088e+07	2.16938e+07	2.15323e+07	2.18955e+07	2.18832e+07	2.09392e+07
M303T379	303.05	379.002								3.54359e+07	3.59495e+07	3.4248e+07	1.3391e+07	1.38963e+07	1.42628e+07	1.20348e+07	1.22833e+07	1.1803e+07	1.36575e+07	1.39074e+07	1.39055e+07
M175T569	175.119	568.527								5.22338e+07	5.1421e+07	3.27736e+07	3.69443e+07	3.99593e+07	3.10015e+07	5.69614e+07	3.98665e+07	77695.4	5.02419e+07	4.47057e+07	4.43397e+07
M373T28	373.252	28.35								7.70584e+06	6.15e+06	5.88313e+06	9.17274e+06	6.47668e+06	6.30148e+06	8.93648e+06	9.05064e+06	9.10513e+06	6.19656e+06	5.93196e+06	5.93181e+06
M685T104_1	684.965	103.573								4.1965e+06	3.15572e+06	4.71719e+06	7.48253e+06	7.95602e+06	1.08854e+07	5.0404e+07	9.44168e+07	5.38369e+07	2.94992e+07	2.50038e+07	2.49176e+07
M605T43	605.43	42.5234								5.93733e+06	5.93778e+06	5.58861e+06	8.6811e+06	9.13379e+06	8.7009e+06	4.91616e+07	5.0632e+07	4.68203e+07	2.17185e+07	2.19308e+07	2.17434e+07
M371T346	370.754	345.699								6.9802e+07	6.92905e+07	6.56302e+07	5.3615e+07	5.44412e+07	5.40948e+07	3.51599e+07	3.48423e+07	3.23128e+07	5.39343e+07	5.33344e+07	5.39612e+07
M140T251	140.068	251.315								4.62344e+07	5.12576e+07	5.01232e+07	3.74748e+07	3.96763e+07	3.97036e+07	2.77341e+07	2.58026e+07	2.57712e+07	4.2532e+07	4.13999e+07	4.25017e+07
M167T29	167.106	28.9943								1.10579e+07	1.38165e+07	1.03039e+07	1.12066e+07	1.04793e+07	1.33972e+07	7.97675e+06	3.17196e+06	7.26076e+06	9.69449e+06	9.69215e+06	9.47975e+06
M298T98	298.069	98.1269								1.58787e+07	1.49999e+07	1.8127e+07	9.93887e+06	1.22129e+07	9.78403e+06	7.39253e+07	5.0606e+07	5.4507e+07	2.61666e+07	2.61708e+07	2.49488e+07
M490T321	490.192	320.623								2.51489e+07	2.51293e+07	2.40677e+07	1.93948e+07	1.95206e+07	1.94555e+07	1.56703e+07	1.62757e+07	1.47786e+07	2.0016e+07	1.95823e+07	1.95994e+07
M927T34	926.626	33.5693								4.18727e+06	3.72011e+06	3.6744e+06	1.15405e+07	9.13693e+06	8.97475e+06	4.01136e+07	4.29734e+07	4.03037e+07	2.22879e+07	2.22866e+07	2.19382e+07
M191T26	191.179	26.4118								1.56776e+07	1.43301e+07	1.3544e+07	1.41624e+07	1.0351e+07	1.18121e+07	1.44412e+07	1.49916e+07	1.34846e+07	1.25621e+07	1.25611e+07	1.27786e+07
M779T135	778.538	135.344								2.48848e+07	2.18755e+07	1.8147e+07	9.99714e+06	1.03284e+07	7.62947e+06	1.32416e+07	1.07087e+07	1.32834e+07	1.12398e+07	1.08431e+07	1.08597e+07
M413T34_2	413.274	33.6382								6.1739e+06	5.25537e+06	5.39824e+06	1.25262e+07	1.22257e+07	1.28611e+07	5.0565e+07	5.27718e+07	4.88328e+07	2.37067e+07	2.36034e+07	2.39267e+07
M142T563	142.035	563.011								4.88179e+07	8.88988e+07	1.29857e+08	2.18465e+08	2.78834e+08	2.57662e+08	2.59563e+08	2.28655e+08	9.27246e+07	8.2803e+07	7.86723e+07	7.68303e+07
M575T154	575.304	154.085								5.35226e+07	4.73358e+07	4.60838e+07	1.32678e+07	1.30696e+07	6.87045e+06	7.27898e+06	7.20786e+06	5.73916e+06	2.63622e+07	2.44461e+07	2.45134e+07
M289T28	289.216	27.71								9.34642e+06	6.03983e+06	7.86308e+06	2.24848e+07	2.27934e+07	2.20425e+07	8.42828e+06	1.00763e+07	9.01743e+06	1.36748e+07	1.3936e+07	1.36728e+07
M694T84	694.458	84.2335								7.52711e+06	7.9305e+06	5.28998e+06	1.07807e+07	1.61983e+07	9.83461e+06	1.05555e+08	7.11064e+07	7.06052e+07	3.477e+07	3.21611e+07	3.22924e+07
M869T69	868.584	68.6044								5.27521e+06	5.4725e+06	5.73463e+06	1.12663e+07	1.16894e+07	1.48371e+07	7.69763e+07	7.93154e+07	7.5264e+07	3.0496e+07	2.87195e+07	3.04843e+07
M322T245	322.098	245.43								774039	468595	543658	525422	175564	2.9081e+06	192886	146494	177493	653293	521256	515080
M759T51	758.507	51.0965								4.18144e+07	4.33798e+07	4.34306e+07	8.96464e+06	1.68374e+07	7.58151e+06	2.93999e+07	3.15113e+07	3.23108e+07	2.60951e+07	2.71188e+07	2.611e+07
M225T127	225.149	126.529								6.42437e+07	6.45147e+07	6.06336e+07	4.84968e+07	4.75699e+07	4.73138e+07	3.99325e+07	4.45131e+07	4.20745e+07	4.73913e+07	4.73913e+07	4.71611e+07
M217T169	217.086	168.9								2.80376e+07	2.71407e+07	2.58803e+07	2.05016e+07	1.95773e+07	1.82158e+07	1.49636e+07	1.43213e+07	1.44965e+07	2.14042e+07	2.06841e+07	2.09412e+07
M158T530	158.165	529.857								5.58841e+07	5.1679e+07	6.69159e+07	8.00252e+07	1.30671e+08	6.36016e+07	9.71099e+07	1.45616e+08	7.58789e+07	5.89933e+07	6.29445e+07	5.93707e+07
M267T33	267.159	32.8535								1.03448e+07	1.43684e+07	1.14455e+07	1.52223e+07	5.25683e+06	4.1684e+06	2.19329e+06	3.52752e+07	3.11214e+07	6.05597e+06	5.88033e+06	5.87905e+06
M512T138	512.285	137.996								1.86852e+07	2.06581e+07	1.85381e+07	1.81444e+07	1.83861e+07	1.49664e+07	3.7426e+06	2.8558e+06	3.95988e+06	1.64579e+07	1.62141e+07	1.62177e+07
M268T27	268.264	27.0538								1.16276e+07	1.21792e+07	1.19811e+07	9.35199e+06	1.22297e+07	8.87027e+06	1.06638e+07	9.38262e+06	7.90547e+06	1.15409e+07	1.07947e+07	1.15307e+07
M811T39	810.539	39.2871								6.48762e+06	6.42387e+06	7.76002e+06	2.02642e+07	2.14038e+07	8.87877e+06	1.02483e+08	5.22923e+07	9.91984e+07	4.50403e+07	3.39898e+07	4.49471e+07
M787T32	786.535	32.2985								3.43109e+06	3.15297e+06	2.93632e+06	3.59573e+06	2.72198e+06	3.84392e+06	2.57187e+07	1.81143e+07	1.91037e+07	1.22197e+07	1.2007e+07	1.22216e+07
M99T469	98.9747	469.494								9.5308e+07	1.12262e+08	2.51568e+07	1.88578e+08	2.41734e+08	2.72967e+08	3.30878e+08	8.99633e+07	3.5796e+08	1.56819e+08	2.01016e+08	2.02093e+08
M215T326	215.107	326.324								4.94916e+06	4.75016e+06	4.19623e+06	2.6372e+06	4.36039e+07	2.45641e+06	3.87093e+07	2.17404e+06	3.93558e+07	2.82996e+06	2.65957e+06	2.78207e+06
M397T252	397.102	251.85								2.81919e+07	3.12127e+07	3.5797e+07	3.68629e+07	3.31151e+07	3.2533e+07	3.38119e+07	3.34107e+07	3.57846e+07	2.99526e+07	3.38652e+07	3.37461e+07
M541T161	541.204	161.176								3.36142e+07	3.36686e+07	3.22833e+07	1.97473e+07	1.5782e+07	1.6025e+07	8.1712e+06	6.47362e+06	7.22082e+06	2.1289e+07	1.92333e+07	1.92871e+07
M293T268	293.11	268.43								463060	9.03697e+06	499109	907032	670400	430141	1.72825e+06	1.00311e+06	1.70238e+06	3.93202e+06	7.04659e+06	3.77187e+06
M104T144_1	103.626	144.449								3.11003e+07	3.57085e+07	2.9177e+07	2.82709e+07	2.67441e+07	2.60944e+07	1.97683e+07	2.0516e+07	2.04699e+07	3.78494e+07	3.66618e+07	3.66596e+07
M835T31	834.538	31.0062								1.06051e+07	2.65703e+07	1.13809e+07	1.01434e+07	8.51092e+06	1.22823e+07	1.51245e+07	1.13847e+07	1.40362e+07	1.09189e+07	1.09676e+07	1.24424e+07
M541T407	541.26	406.94								2.64638e+07	2.47939e+07	2.4668e+07	6.05152e+06	5.49423e+06	5.71013e+06	1.43602e+06	1.43008e+06	1.34357e+06	1.16443e+07	1.16573e+07	1.1399e+07
M800T36	799.607	36.3218								2.00756e+07	2.02821e+07	2.12719e+07	3.45339e+07	1.92373e+07	3.2191e+07	6.0794e+07	5.36902e+07	4.03345e+07	3.65651e+07	3.73335e+07	3.73603e+07
M283T28_1	283.205	27.7043								2.41753e+07	2.07546e+07	1.92362e+07	1.5858e+07	2.07387e+07	1.86064e+07	1.94862e+07	1.43983e+07	1.76723e+07	1.66276e+07	1.66249e+07	1.62892e+07
M124T331	124.087	330.755								1.13214e+08	1.40796e+08	1.1865e+08	1.18858e+08	1.34327e+08	7.16772e+07	8.74103e+07	1.18735e+08	1.35249e+08	1.19274e+08	1.19269e+08	1.18692e+08
M925T164	925.475	163.827								2.99069e+07	2.75956e+07	2.51438e+07	2.2353e+06	1.32495e+06	1.42621e+06	748467	594384	965489	7.55011e+06	6.81432e+06	6.74886e+06
M536T24_2	536.437	23.7704								2.30185e+06	2.24881e+06	1.43213e+06	2.23009e+06	1.561e+06	1.1597e+06	1.00994e+07	1.18693e+07	1.07444e+07	2.49188e+06	2.33709e+06	2.33055e+06
M125T28_1	125.06	28.3553								4.94636e+06	1.35363e+07	1.53991e+07	1.95789e+07	1.88163e+07	1.88425e+07	5.6515e+06	9.18262e+06	6.23e+06	1.14082e+07	1.09134e+07	1.09141e+07
M954T89	953.603	89.1352								2.36833e+07	1.14775e+08	3.84324e+07	3.85781e+07	3.54615e+07	3.47092e+07	6.21352e+07	5.46388e+07	1.65907e+08	1.05075e+08	7.12318e+07	7.1982e+07
M413T49	413.274	48.9092								9.10536e+06	7.54048e+06	7.31362e+06	1.16987e+07	1.19575e+07	1.24134e+07	5.09091e+07	1.20971e+07	4.78382e+07	2.63657e+07	2.63661e+07	2.57021e+07
M539T86	538.871	85.509								4.04486e+06	7.01943e+06	7.48438e+06	1.34372e+07	1.26636e+07	1.46782e+07	7.81275e+07	7.67302e+07	8.5926e+07	3.94872e+07	3.92849e+07	4.14315e+07
M640T59	639.95	58.6637								4.52645e+06	3.10972e+06	4.68814e+06	8.9663e+06	8.28254e+06	8.5041e+06	7.96169e+07	8.35685e+07	6.60776e+07	2.95728e+07	2.9557e+07	2.82593e+07
M380T32	380.247	32.3342								2.10873e+07	2.3398e+07	2.98782e+07	1.79174e+07	1.71661e+07	1.96156e+07	2.06094e+07	1.75179e+07	1.60468e+07	1.06407e+07	1.90071e+07	1.89481e+07
M133T126	133.101	125.943								7.15718e+07	6.26455e+07	5.79143e+07	2.92184e+07	2.84833e+07	4.27787e+07	2.46409e+07	2.6007e+07	2.74363e+07	4.30566e+07	4.31412e+07	3.60587e+07
M379T28	379.263	28.3223								1.69481e+07	1.9741e+07	1.5868e+07	1.14917e+07	1.54584e+07	1.5539e+07	1.126e+07	9.40441e+06	9.37669e+06	1.29176e+07	1.29332e+07	1.29486e+07
M780T24	779.596	24.4259								1.24728e+07	1.217e+07	1.12907e+07	8.29369e+06	9.14477e+06	9.43942e+06	7.62614e+06	7.2258e+06	9.50327e+06	8.65628e+06	8.32437e+06	8.66416e+06
M97T27	97.1011	27.2318								1.06337e+07	5.79999e+06	6.13047e+06	4.61376e+06	5.26558e+06	1.07763e+07	7.78331e+06	2.9285e+06	3.80544e+06	5.80119e+06	6.70791e+06	5.74462e+06
M341T216_1	341.04	215.535								1.26168e+07	8.25538e+06	7.39128e+06	1.76388e+07	2.06109e+07	1.57312e+07	3.60874e+07	4.55184e+07	3.59278e+07	3.19444e+07	2.98809e+07	3.05013e+07
M209T116_2	209.092	115.624								7.58934e+07	7.68539e+07	6.09655e+07	3.52292e+06	4.52198e+06	4.23748e+06	1.94286e+06	3.4501e+06	599632	1.23556e+07	1.21274e+07	1.21185e+07
M504T101	504.478	101.102								4.06198e+07	4.38533e+07	3.92682e+07	4.41492e+07	4.20804e+07	4.38852e+07	4.37725e+07	4.36198e+07	4.32144e+07	4.41193e+07	4.37137e+07	4.37086e+07
M463T34_1	463.287	33.5461								530839	569132	910336	2.66158e+06	5.01484e+06	2.77283e+06	2.5286e+06	1.79583e+06	5.83041e+06	5.03395e+06	2.66833e+06	3.56144e+06
M433T110	433.146	110.162								2.65525e+06	2.53633e+06	2.77325e+06	1.69322e+06	3.16334e+07	1.9866e+06	2.33206e+07	2.46078e+07	2.68158e+07	1.56968e+06	1.49476e+06	1.48307e+06
M163T112	163.112	111.814								1.39454e+07	9.92166e+06	1.62861e+07	2.54459e+07	4.6973e+07	2.22209e+07	3.5703e+07	4.00277e+07	3.86343e+07	1.34463e+07	1.3075e+07	1.307e+07
M384T30	384.259	30.0207								7.46631e+06	7.95471e+06	6.3277e+06	1.57602e+07	8.66599e+06	1.16812e+07	1.24967e+07	1.30295e+07	2.31083e+07	1.25714e+07	1.25246e+07	1.34345e+07
M223T28_1	223.148	27.5669								2.5239e+07	2.61282e+07	2.10159e+07	2.02621e+07	2.16328e+07	2.37757e+07	3.02329e+07	3.99135e+07	3.33951e+07	1.85429e+07	1.53099e+07	1.85655e+07
M692T32_1	692.444	31.6805								1.36632e+07	1.33382e+07	1.44311e+07	6.85625e+06	6.21818e+06	4.56745e+06	2.1687e+07	1.41455e+07	1.62076e+07	1.35388e+07	1.35368e+07	1.36566e+07
M577T63	576.507	63.1056								6.31245e+07	8.37643e+07	6.1934e+07	2.10354e+07	1.87563e+07	2.48653e+07	8.39484e+07	3.77936e+07	3.69884e+07	3.91796e+07	3.75801e+07	3.91984e+07
M165T122	165.127	122.051								6.10028e+07	7.07824e+07	6.63589e+07	4.09423e+07	3.97447e+07	3.61119e+07	3.63101e+07	3.72247e+07	3.09875e+07	3.97171e+07	3.97384e+07	3.73627e+07
M105T56	105.07	56.1181								5.44449e+06	5.44686e+06	5.07636e+06	7.26926e+06	7.37328e+06	1.70051e+07	4.78944e+06	2.06991e+07	7.49302e+06	1.55444e+07	1.30236e+07	1.30583e+07
M123T27_2	123.117	27.3993								2.03453e+07	2.06263e+07	1.81275e+07	1.64158e+07	2.11192e+07	1.82589e+07	1.43424e+07	1.50548e+07	1.60359e+07	1.5244e+07	1.6338e+07	1.52318e+07
M334T152	334.054	152.166								3.95725e+06	5.42241e+06	9.79834e+06	2.09518e+07	1.96309e+07	2.35844e+07	4.72365e+07	4.56417e+07	4.48827e+07	2.10604e+07	2.27593e+07	2.2923e+07
M493T32_2	493.298	32.1662								4.91726e+06	4.13311e+06	4.96744e+06	7.11529e+06	1.07859e+07	6.06633e+06	1.9246e+07	1.53285e+07	1.39006e+07	1.18906e+07	1.18937e+07	1.1525e+07
M147T27_2	147.117	27.0538								2.3508e+07	2.48932e+07	2.49943e+07	2.88678e+07	2.3958e+07	2.4813e+07	2.02428e+07	2.48443e+07	2.46702e+07	2.45666e+07	2.54793e+07	2.45563e+07
M909T155	909.46	155.331								2.99428e+07	2.94695e+07	2.43734e+07	7.04261e+06	5.05226e+06	4.25072e+06	3.04018e+06	2.19944e+06	3.3843e+06	1.17613e+07	1.07474e+07	1.0726e+07
M307T269	307.079	269.025								1.36748e+07	1.28893e+07	1.24784e+07	2.18184e+07	2.17465e+07	1.27103e+07	4.84754e+07	4.66277e+07	4.51693e+07	2.12392e+07	2.12795e+07	2.32545e+07
M613T106	613.483	106.294								4.23847e+07	4.08741e+07	4.47955e+07	4.19887e+07	3.86413e+07	7.89099e+07	4.05373e+07	4.69866e+07	4.40208e+07	4.01933e+07	4.20389e+07	4.21857e+07
M86T379	86.0602	378.535								4.34776e+07	3.5761e+07	3.22115e+07	2.98856e+07	2.7721e+07	2.72961e+07	9.22178e+07	7.88593e+07	7.91279e+07	6.13763e+07	7.60236e+07	7.55798e+07
M311T140	311.074	139.945								2.79788e+07	2.88314e+07	3.30508e+07	1.7167e+06	1.94423e+06	3.55406e+06	1.10553e+07	1.04064e+07	650799	3.632e+06	3.79369e+06	4.061e+06
M672T192	672.417	192.243								2.29553e+07	2.22721e+07	2.33381e+07	3.23629e+07	2.99388e+07	3.02876e+07	1.5437e+07	1.64106e+07	1.56924e+07	2.37825e+07	2.32921e+07	2.38169e+07
M159T29	159.08	29.0073								2.91432e+06	2.70755e+06	9.923e+06	3.15002e+06	2.16898e+06	3.50374e+06	2.67687e+06	8.11071e+06	1.64941e+06	4.29665e+06	4.35425e+06	5.25808e+06
M272T192	272.113	192.161								1.81315e+07	1.8963e+07	1.97453e+07	2.50712e+07	2.59541e+07	2.61919e+07	3.53635e+07	3.52621e+07	3.47039e+07	2.79259e+07	2.8418e+07	2.84145e+07
M253T106	253.059	106.024								2.3698e+07	2.65715e+07	2.81672e+07	2.27425e+07	2.20039e+07	2.2719e+07	2.8013e+07	3.24486e+07	2.6973e+07	1.70319e+07	2.28538e+07	2.39599e+07
M181T465	181.028	464.844								1.13116e+08	5.2537e+07	6.84886e+07	8.00182e+07	6.83556e+07	6.55669e+07	8.64553e+07	8.55809e+07	7.32463e+07	4.6413e+07	5.43397e+07	6.43874e+07
M84T408	84.0808	407.601								4.04943e+08	3.55487e+07	3.43176e+07	6.69999e+07	5.33766e+07	6.21573e+07	4.0931e+07	6.56685e+07	6.51952e+07	6.63599e+07	6.63895e+07	6.2336e+07
M398T30	398.275	30.0927								3.63763e+06	3.45237e+06	3.37736e+06	6.53214e+06	8.76967e+06	5.12416e+06	1.68606e+07	1.57054e+07	2.04077e+07	1.03264e+07	1.07293e+07	1.07275e+07
M175T566	175.146	566.288								5.05245e+07	4.2569e+07	3.45699e+07	9.56212e+06	8.2435e+06	8.05482e+06	5.42534e+07	1.20072e+07	1.43225e+07	5.4776e+07	5.14223e+07	5.51184e+07
M544T55	544.37	55.4278								1.80155e+07	1.4174e+07	1.00278e+07	6.69539e+06	6.12914e+06	4.13639e+06	2.12493e+07	4.35219e+07	1.36047e+07	1.79297e+07	1.7828e+07	1.78281e+07
M323T169	323.185	168.9								2.4523e+07	2.30217e+07	2.18416e+07	1.79568e+07	1.69219e+07	1.57006e+07	1.24575e+07	1.25011e+07	1.26579e+07	1.8857e+07	1.81717e+07	1.8188e+07
M283T67	283.175	67.4035								2.30893e+07	1.65441e+07	1.41596e+07	1.4888e+07	1.55402e+07	1.7664e+07	7.77052e+07	5.43628e+07	7.65962e+07	4.48101e+07	4.44262e+07	4.44252e+07
M740T46	740.458	46.4153								5.20865e+07	5.67216e+07	4.88461e+07	8.3246e+06	9.38339e+06	7.38819e+06	8.45596e+06	5.70405e+06	7.81754e+06	2.27838e+07	2.36188e+07	2.27813e+07
M815T24	814.632	23.779								1.08644e+07	1.04365e+07	1.05735e+07	6.28665e+06	7.93998e+06	5.77295e+06	7.7721e+06	7.77554e+06	7.7419e+06	7.4973e+06	6.98765e+06	7.49464e+06
M419T138	419.097	138.339								7.84662e+07	7.76657e+07	7.97209e+07	4.72772e+07	3.41456e+07	6.2205e+06	2.6369e+07	1.85373e+07	2.97642e+07	1.78723e+07	2.71079e+07	2.70644e+07
M317T155_1	317.084	154.692								2.52134e+07	2.59157e+07	2.31869e+07	5.73425e+06	5.8673e+06	6.63736e+06	7.16414e+06	7.12317e+06	7.54805e+06	5.46108e+06	5.69279e+06	5.46276e+06
M548T53	548.364	52.9407								4.03628e+06	2.6348e+07	7.64162e+06	2.04446e+07	1.09565e+07	1.38731e+07	8.5538e+07	1.13537e+08	1.13757e+07	4.04284e+07	3.81031e+07	4.19629e+07
M124T206	124.024	205.685								4.00791e+07	1.78251e+08	1.17978e+08	1.48033e+08	1.04416e+08	1.01701e+08	1.13442e+08	1.3981e+08	1.36221e+08	9.82494e+07	1.14095e+08	1.27455e+08
M479T71	479.301	71.2683								5.07255e+07	1.42567e+08	1.4036e+08	1.37602e+07	4.67734e+07	1.59234e+07	2.04175e+07	1.23979e+07	9.72591e+06	2.83583e+07	2.66718e+07	2.84435e+07
M697T76	697.343	75.5473								7.80423e+07	7.81663e+07	1.07784e+08	2.33908e+07	3.43279e+07	1.70565e+07	1.30914e+07	1.97287e+07	9.06598e+06	2.75199e+07	2.77919e+07	4.29589e+07
M752T42	752.498	41.5332								6.42096e+06	6.07442e+06	3.18138e+06	1.30607e+07	1.35569e+07	1.17959e+07	6.69361e+07	8.79695e+07	7.82306e+07	2.77789e+07	2.52804e+07	2.5377e+07
M549T75_1	549.172	75.4685								1.82051e+08	1.78127e+08	6.70269e+07	4.98293e+07	4.29996e+07	6.11709e+07	7.77365e+07	3.51371e+07	1.34389e+07	4.8777e+07	5.39958e+07	4.85587e+07
M663T29	663.427	28.9641								2.962e+06	2.86438e+06	1.48955e+06	9.05771e+06	6.35467e+06	5.63211e+06	9.4173e+06	6.34967e+06	6.38899e+06	6.26295e+06	6.48334e+06	6.26911e+06
M523T55	523.399	55.1238								5.4373e+06	8.58845e+06	5.66573e+06	4.58172e+06	8.85331e+06	6.52148e+06	5.26184e+07	4.40693e+06	5.18587e+06	1.09286e+07	1.7652e+07	1.75751e+07
M104T528	104.07	528.358								3.75991e+07	3.42845e+07	3.10612e+07	8.98302e+06	1.96288e+07	3.64538e+07	2.35781e+07	3.4476e+07	3.85198e+07	3.54889e+07	3.45428e+07	3.50497e+07
M113T226	112.978	226.013								5.56242e+07	6.49583e+07	6.09993e+07	6.34089e+07	6.11578e+07	8.1719e+07	9.72561e+07	1.03291e+08	4.9314e+07	5.74477e+07	7.22999e+07	7.22602e+07
M293T336	293.063	335.979								1.17033e+07	6.28349e+07	6.43738e+07	1.30407e+07	6.70523e+07	1.27279e+07	9.23129e+06	9.04637e+06	8.86864e+06	1.21967e+07	1.17233e+07	1.17212e+07
M559T41	559.438	40.5431								6.12899e+06	6.26532e+06	3.45438e+06	4.30449e+06	3.50958e+06	2.13332e+06	1.45276e+06	3.40355e+07	2.93473e+07	1.33137e+07	1.20831e+07	1.20863e+07
M405T24	405.351	24.4287								1.17656e+07	1.0556e+07	1.03122e+07	7.17149e+06	8.03301e+06	8.75794e+06	5.88947e+06	7.26701e+06	8.00949e+06	8.31959e+06	8.35724e+06	8.35728e+06
M734T101_1	733.524	100.907								1.62619e+07	1.93225e+07	2.01313e+07	3.1887e+07	2.5775e+07	2.56252e+07	3.57047e+07	3.95086e+07	3.29465e+07	1.96664e+07	2.79659e+07	2.46498e+07
M146T332	146.081	332.043								8.96042e+06	9.0313e+06	8.90041e+06	7.26367e+06	9.2051e+06	7.50369e+06	6.72175e+06	2.26274e+07	2.1705e+07	2.67656e+07	2.62759e+07	2.62617e+07
M807T31	806.546	30.9121								4.60735e+06	6.20256e+06	5.79357e+06	3.53966e+06	4.91267e+06	3.43151e+06	1.77772e+07	1.82396e+07	1.80155e+07	9.8336e+06	9.8546e+06	1.04625e+07
M739T32	738.512	32.0118								3.04999e+06	3.07254e+06	1.95416e+06	2.75969e+06	2.56483e+06	5.18393e+06	2.22224e+07	1.8197e+07	1.79211e+07	9.39949e+06	9.36282e+06	8.15937e+06
M207T112	207.065	112.125								4.80156e+07	4.93215e+07	4.7572e+07	4.47231e+07	3.80034e+07	3.88246e+07	1.90396e+07	1.91706e+07	1.77621e+07	3.74707e+07	3.74796e+07	3.65491e+07
M589T254	589.226	253.889								2.24426e+07	2.31655e+07	2.03313e+07	1.33944e+07	1.14121e+07	1.19683e+07	4.84638e+06	5.13033e+06	5.27602e+06	1.38007e+07	1.31568e+07	1.34203e+07
M330T139	330.059	138.684								1.27273e+07	1.27732e+07	1.44729e+07	2.01209e+07	1.90521e+07	1.89476e+07	1.51299e+07	1.37132e+07	1.53716e+07	1.86599e+07	1.866e+07	1.85107e+07
M156T513	156.078	512.581								1.12944e+08	4.60322e+07	6.69305e+07	8.9124e+07	2.28435e+07	8.92e+06	7.90202e+07	8.78424e+07	1.68902e+07	7.74105e+07	5.12564e+07	5.82523e+07
M124T375	124.087	374.961								4.40273e+07	4.75877e+07	7.55773e+07	4.97163e+07	1.3167e+08	4.55175e+07	1.26919e+08	3.97503e+07	1.7394e+08	3.3312e+07	2.84272e+07	2.6643e+07
M277T27	277.195	27.4219								8.83139e+06	1.21503e+07	7.27944e+06	6.10899e+06	5.46852e+06	4.76214e+06	6.8556e+06	6.68563e+06	7.18902e+06	4.94083e+06	5.11473e+06	3.46332e+06
M449T32_2	449.272	32.1776								7.73239e+06	3.76989e+06	4.62907e+06	1.06276e+07	8.41354e+06	5.89725e+06	1.09354e+07	1.43095e+07	1.23827e+07	1.25169e+07	1.21893e+07	1.2199e+07
M515T32	515.345	32.3566								1.75878e+06	2.86529e+06	1.84493e+06	5.18426e+06	3.17536e+06	4.81677e+06	2.65203e+07	2.67697e+07	2.21725e+07	1.23931e+07	1.23886e+07	1.18466e+07
M427T28	427.3	28.2189								1.11009e+07	7.76528e+06	7.93538e+06	9.7285e+06	8.40992e+06	7.60993e+06	1.31972e+07	1.25159e+07	1.17305e+07	1.20955e+07	1.54337e+07	1.53384e+07
[truncated: 7,347 more rows]

## Sheet: neg
ID	m/z	rt(s)	Name	adduct	HMDB	KEGG	SuperClass	Class	SubClass	A1	A2	A3	B1	B2	B3	C1	C2	C3	QC-1	QC-2	QC-3
[truncated: 9,294 more rows]
